# Supplementary material for: (4R)-3-Hy­droxy-7-isopropyl-4-methyl-5,6-di­hydro­benzo­furan-2(4H)-one
Source: Acta Crystallogr Sect E Struct Rep Online. 2014 Jun 25;70(Pt 7):o824. doi: 10.1107/S1600536814014524 (PMC4120547; doi:10.1107/S1600536814014524)
Supplement: Supplementary file 1 [file e-70-0o824-sup1.cif]

##############################################################################
#                                                                            #
# This CIF contains the data in a paper accepted for publication in          #
# Acta Crystallographica Section E. It conforms to the requirements of       #
# Notes for Authors for Acta Crystallographica Section E, and has been       #
# peer reviewed under the auspices of the IUCr Commission on Journals.       #
#                                                                            #
# Full details of the Crystallographic Information File format               #
# are given in the paper "The Crystallographic Information File (CIF):       #
# a New Standard Archive File for Crystallography" by S. R. Hall, F. H.      #
# Allen and I. D. Brown [Acta Cryst. (1991), A47, 655-685].                  #
#                                                                            #
# The current version of the core CIF dictionary is obtainable from          #
# ftp://ftp.iucr.org/pub/cif_core.dic.                                       #
#                                                                            #
# Software is freely available for graphical display of the structure(s)     #
# in this CIF. For information consult the CIF software page                 #
# http://www.iucr.org/resources/cif/software.                                #
#                                                                            #
# This file may be used for bona fide research purposes within the           #
# scientific community so long as proper attribution is given to the journal # 
# article from which it was obtained.                                        #
#                                                                            #
##############################################################################
data_I
_audit_creation_method     SHELXL-97
_journal_date_recd_electronic     2014-04-25
_journal_date_accepted     2014-06-19
_journal_name_full     'Acta Crystallographica, Section E'
_journal_year     2014
_journal_volume     70
_journal_issue      7
_journal_page_first     o824
_journal_page_last     o824
_journal_paper_category     QO
_journal_paper_doi     10.1107/S1600536814014524
_journal_coeditor_code     JJ2187
_publ_contact_author_name     'Dr Jes\'us Pastr\'an'
_publ_contact_author_address
;
Departamento de Qu\'imica
Universidad Sim\'on Bol\'ivar
Apartado 89000
Caracas 1020-A
Venezuela
;
_publ_contact_author_email     'frank.heinemann@fau.de, jpastran@usb.ve'
_publ_contact_author_fax     '+58 212 9063111'
_publ_contact_author_phone     '+58 212 9063961'
_publ_section_title
;\
(4<i>R</i>)-3-Hydroxy-7-isopropyl-4-methyl-5,6-dihydrobenzofuran-2(4<i>H</i>)-\
one
;
loop_
    _publ_author_name
    _publ_author_footnote
    _publ_author_address
    'Heinemann, Frank W.' .
;
Institut f\"ur Anorganische Chemie
Universit\"at Erlangen-N\"urnberg
Egerlandstrasse 1
D-91058 Erlangen
Germany
;
    'Herrera, Alberto' .
;
Institut f\"ur Anorganische Chemie
Universit\"at Erlangen-N\"urnberg
Egerlandstrasse 1
D-91058 Erlangen
Germany
;
    'Agrifoglio, Giuseppe' .
;
Departamento de Qu\'imica
Universidad Sim\'on Bol\'ivar
Apartado 89000
Caracas 1020-A
Venezuela
;
    'Dorta, Romano' .
;
Institut f\"ur Anorganische Chemie
Universit\"at Erlangen-N\"urnberg
Egerlandstrasse 1
D-91058 Erlangen
Germany
;
    'Pastr\'an, Jes\'us' .
;
Departamento de Qu\'imica
Universidad Sim\'on Bol\'ivar
Apartado 89000
Caracas 1020-A
Venezuela
;
_database_code_depnum_ccdc_archive     'CCDC 1009320'
_chemical_name_systematic
;\
(4<i>R</i>)-3-Hydroxy-7-isopropyl-4-methyl-5,6-dihydrobenzofuran-\
2(4<i>H</i>)-one
;
_chemical_name_common     ?
_chemical_formula_moiety     'C12 H16 O3'
_chemical_formula_sum     'C12 H16 O3'
_chemical_formula_iupac     'C12 H16 O3'
_chemical_formula_weight     208.25
_chemical_melting_point     ?
_symmetry_cell_setting     monoclinic
_symmetry_space_group_name_H-M     'P 21'
_symmetry_space_group_name_Hall     'P 2yb'
loop_
    _symmetry_equiv_pos_as_xyz
    'x, y, z'
    '-x, y+1/2, -z'
_cell_length_a     9.0437(3)
_cell_length_b     13.2792(6)
_cell_length_c     9.8199(5)
_cell_angle_alpha     90.00
_cell_angle_beta     104.694(3)
_cell_angle_gamma     90.00
_cell_volume     1140.73(9)
_cell_formula_units_Z     4
_cell_measurement_reflns_used     96
_cell_measurement_theta_min     6.00
_cell_measurement_theta_max     20.00
_cell_measurement_temperature     150(2)
_exptl_crystal_description     block
_exptl_crystal_colour     colorless
_exptl_crystal_size_max     0.55
_exptl_crystal_size_mid     0.20
_exptl_crystal_size_min     0.20
_exptl_crystal_density_diffrn     1.213
_exptl_crystal_density_meas     ?
_exptl_crystal_density_method     'not measured'
_exptl_crystal_F_000     448
_exptl_absorpt_coefficient_mu     0.086
_exptl_absorpt_correction_type     multi-scan
_exptl_absorpt_process_details     '(SADABS; Bruker, 2002)'
_exptl_absorpt_correction_T_min     0.682
_exptl_absorpt_correction_T_max     0.746
_exptl_special_details
;
^1^H NMR (400 MHz, CDCl~3~) (\d, p.p.m..): 1.01--1.04 (t, 6H), 1.29--1.31 (d,
3H), 1.43--1.51 (m, 1H), 1.81--1.88 (m, 1H), 2.14--2.21 (m, 1H), 2.26--2.33
(m, 1H), 2.74--2.83 (m, 1H), 3.04--3.11 (m, 1H). ^13^C{1H} NMR (101 MHz,
CDCl~3~) (\d, p.p.m..): 17.65, 20.23, 20.40, 21.95, 27.89, 28.25, 31.22,
128.25, 128.75, 135.33, 140.89, 167.80. [\a]~D~^20^ = +4.32 (c 0.018,
CH~3~OH)
;
_diffrn_ambient_temperature     150(2)
_diffrn_radiation_type     MoK\a
_diffrn_radiation_wavelength     0.71073
_diffrn_radiation_source     'fine-focus sealed tube'
_diffrn_radiation_monochromator     graphite
_diffrn_measurement_device_type     'Bruker--Nonius KappaCCD'
_diffrn_measurement_method
;
\f- and \w-rotations with 2.00 \% and 60 sec per frame
;
_diffrn_detector_area_resol_mean     9
_diffrn_reflns_number     37926
_diffrn_reflns_av_R_equivalents     0.0420
_diffrn_reflns_av_sigmaI/netI     0.0168
_diffrn_reflns_theta_min     3.14
_diffrn_reflns_theta_max     27.87
_diffrn_reflns_theta_full     27.87
_diffrn_measured_fraction_theta_max     0.997
_diffrn_measured_fraction_theta_full     0.997
_diffrn_reflns_limit_h_min     -11
_diffrn_reflns_limit_h_max     11
_diffrn_reflns_limit_k_min     -17
_diffrn_reflns_limit_k_max     17
_diffrn_reflns_limit_l_min     -12
_diffrn_reflns_limit_l_max     12
_diffrn_standards_number     ?
_diffrn_standards_interval_count     ?
_diffrn_standards_interval_time     ?
_diffrn_standards_decay_%     ?
_refine_special_details
;
Refinement of <i>F</i>^2^ against ALL reflections. The weighted <i>R</i>-factor
<i>wR</i> and goodness of fit <i>S</i> are based on <i>F</i>^2^, conventional
<i>R</i>-factors <i>R</i> are based on <i>F</i>, with <i>F</i> set to zero for
negative <i>F</i>^2^. The threshold expression of <i>F</i>^2^ >
\s(<i>F</i>^2^) is used only for calculating <i>R</i>-factors(gt) <i>etc</i>.
and is not relevant to the choice of reflections for refinement.
<i>R</i>-factors based on <i>F</i>^2^ are statistically about twice as large
as those based on <i>F</i>, and <i>R</i>- factors based on ALL data will be
even larger.
;
_reflns_number_total     2821
_reflns_number_gt     2564
_reflns_threshold_expression     I>2sigma(I)
_refine_ls_structure_factor_coef     Fsqd
_refine_ls_matrix_type     full
_refine_ls_R_factor_all     0.0432
_refine_ls_R_factor_gt     0.0370
_refine_ls_wR_factor_gt     0.0977
_refine_ls_wR_factor_ref     0.1034
_refine_ls_goodness_of_fit_ref     1.089
_refine_ls_restrained_S_all     1.089
_refine_ls_number_reflns     2821
_refine_ls_number_parameters     283
_refine_ls_number_restraints     1
_refine_ls_hydrogen_treatment     mixed
_refine_ls_weighting_scheme     calc
_refine_ls_weighting_details
         'calc w=1/[\s^2^(Fo^2^)+(0.0640P)^2^+0.1458P] where P=(Fo^2^+2Fc^2^)/3'
_atom_sites_solution_hydrogens     geom
_atom_sites_solution_primary     direct
_atom_sites_solution_secondary     difmap
_refine_ls_shift/su_max     0.000
_refine_ls_shift/su_mean     0.000
_refine_diff_density_max     0.264
_refine_diff_density_min     -0.215
_refine_ls_extinction_method     none
_refine_ls_extinction_coef     ?
_refine_ls_abs_structure_details     ?
_refine_ls_abs_structure_Flack     ?
loop_
    _atom_type_symbol
    _atom_type_description
    _atom_type_scat_dispersion_real
    _atom_type_scat_dispersion_imag
    _atom_type_scat_source
    'C' 'C' 0.0033 0.0000
                         'International Tables Vol C Tables 4.2.6.8 and 6.1.1.4'
    'H' 'H' 0.0000 0.0000
                         'International Tables Vol C Tables 4.2.6.8 and 6.1.1.4'
    'O' 'O' 0.0106 0.0000
                         'International Tables Vol C Tables 4.2.6.8 and 6.1.1.4'
_computing_data_collection     'COLLECT (Bruker--Nonius, 2002)'
_computing_cell_refinement     'EVALCCD (Duisenberg <i>et al.</i>, 2003)'
_computing_data_reduction     'EVALCCD (Duisenberg <i>et al.</i>, 2003)'
_computing_structure_solution     'SHELXTL (Sheldrick, 2008)'
_computing_structure_refinement     'SHELXTL (Sheldrick, 2008)'
_computing_molecular_graphics     'SHELXTL (Sheldrick, 2008)'
_computing_publication_material     'SHELXTL (Sheldrick, 2008)'
loop_
    _atom_site_type_symbol
    _atom_site_label
    _atom_site_fract_x
    _atom_site_fract_y
    _atom_site_fract_z
    _atom_site_U_iso_or_equiv
    _atom_site_adp_type
    _atom_site_calc_flag
    _atom_site_refinement_flags
    _atom_site_occupancy
    _atom_site_symmetry_multiplicity
    _atom_site_disorder_assembly
    _atom_site_disorder_group
    O O1 0.61403(15) 0.10519(12) 1.04435(15) 0.0267(3) Uani d . 1 1 . .
    O O2 0.81828(17) 0.02807(13) 1.18582(17) 0.0340(4) Uani d . 1 1 . .
    O O3 0.98766(16) 0.21407(13) 1.14537(16) 0.0311(3) Uani d . 1 1 . .
    H H3 1.033(3) 0.165(3) 1.197(3) 0.047 Uiso d . 1 1 . .
    O O4 0.59682(16) 0.52380(12) 0.55678(16) 0.0293(3) Uani d . 1 1 . .
    O O5 0.80720(19) 0.59606(14) 0.6939(2) 0.0474(5) Uani d . 1 1 . .
    O O6 0.95840(16) 0.40045(12) 0.67379(16) 0.0293(3) Uani d . 1 1 . .
    H H6 1.005(3) 0.450(3) 0.719(3) 0.044 Uiso d . 1 1 . .
    C C1 0.7648(2) 0.10095(17) 1.1155(2) 0.0247(4) Uani d . 1 1 . .
    C C2 0.8387(2) 0.19425(16) 1.08940(19) 0.0230(4) Uani d . 1 1 . .
    C C3 0.7337(2) 0.25226(16) 1.00204(18) 0.0231(4) Uani d . 1 1 . .
    C C4 0.7400(2) 0.35151(18) 0.9315(2) 0.0299(5) Uani d . 1 1 . .
    H H4A 0.7655 0.3382 0.8399 0.036 Uiso calc R 1 1 . .
    C C5 0.5796(3) 0.39841(18) 0.8990(2) 0.0339(5) Uani d . 1 1 . .
    H H5A 0.5559 0.4175 0.9886 0.041 Uiso calc R 1 1 . .
    H H5B 0.5791 0.4606 0.8433 0.041 Uiso calc R 1 1 . .
    C C6 0.4551(2) 0.32752(19) 0.8177(2) 0.0329(5) Uani d . 1 1 . .
    H H6B 0.3540 0.3592 0.8089 0.039 Uiso calc R 1 1 . .
    H H6C 0.4685 0.3179 0.7215 0.039 Uiso calc R 1 1 . .
    C C7 0.4576(2) 0.22601(17) 0.8872(2) 0.0256(4) Uani d . 1 1 . .
    C C8 0.5915(2) 0.19749(16) 0.97278(19) 0.0234(4) Uani d . 1 1 . .
    C C9 0.8623(3) 0.4221(2) 1.0174(3) 0.0431(6) Uani d . 1 1 . .
    H H9A 0.9632 0.3910 1.0303 0.065 Uiso calc R 1 1 . .
    H H9B 0.8424 0.4342 1.1096 0.065 Uiso calc R 1 1 . .
    H H9C 0.8596 0.4862 0.9674 0.065 Uiso calc R 1 1 . .
    C C10 0.3163(2) 0.16088(18) 0.8569(2) 0.0316(5) Uani d . 1 1 . .
    H H10A 0.3435 0.0952 0.9068 0.038 Uiso calc R 1 1 . .
    C C11 0.2613(3) 0.1398(3) 0.6991(3) 0.0610(9) Uani d . 1 1 . .
    H H11A 0.3450 0.1104 0.6655 0.091 Uiso calc R 1 1 . .
    H H11B 0.2284 0.2029 0.6488 0.091 Uiso calc R 1 1 . .
    H H11C 0.1752 0.0926 0.6817 0.091 Uiso calc R 1 1 . .
    C C12 0.1891(3) 0.2093(3) 0.9104(3) 0.0492(7) Uani d . 1 1 . .
    H H12A 0.2233 0.2179 1.0127 0.074 Uiso calc R 1 1 . .
    H H12B 0.0984 0.1661 0.8872 0.074 Uiso calc R 1 1 . .
    H H12C 0.1639 0.2753 0.8656 0.074 Uiso calc R 1 1 . .
    C C13 0.7478(2) 0.52326(17) 0.6280(2) 0.0289(4) Uani d . 1 1 . .
    C C14 0.8127(2) 0.42486(16) 0.60962(19) 0.0233(4) Uani d . 1 1 . .
    C C15 0.7014(2) 0.36769(15) 0.52805(19) 0.0227(4) Uani d . 1 1 . .
    C C16 0.6920(2) 0.26074(17) 0.4779(2) 0.0297(4) Uani d . 1 1 . .
    H H16A 0.6593 0.2184 0.5492 0.036 Uiso calc R 1 1 . .
    C C17 0.5661(3) 0.2546(2) 0.3396(2) 0.0382(5) Uani d . 1 1 . .
    H H17A 0.6003 0.2913 0.2653 0.046 Uiso calc R 1 1 . .
    H H17B 0.5507 0.1832 0.3104 0.046 Uiso calc R 1 1 . .
    C C18 0.4140(3) 0.2984(2) 0.3514(3) 0.0362(5) Uani d . 1 1 . .
    H H18A 0.3426 0.3000 0.2566 0.043 Uiso calc R 1 1 . .
    H H18B 0.3697 0.2533 0.4110 0.043 Uiso calc R 1 1 . .
    C C19 0.4274(2) 0.40341(17) 0.4132(2) 0.0264(4) Uani d . 1 1 . .
    C C20 0.5657(2) 0.42904(16) 0.49253(19) 0.0241(4) Uani d . 1 1 . .
    C C21 0.8449(3) 0.2199(2) 0.4629(3) 0.0409(6) Uani d . 1 1 . .
    H H21A 0.9211 0.2249 0.5535 0.061 Uiso calc R 1 1 . .
    H H21B 0.8789 0.2594 0.3921 0.061 Uiso calc R 1 1 . .
    H H21C 0.8329 0.1492 0.4334 0.061 Uiso calc R 1 1 . .
    C C22 0.2912(2) 0.47316(19) 0.3872(3) 0.0343(5) Uani d . 1 1 . .
    H H22A 0.3169 0.5299 0.4561 0.041 Uiso calc R 1 1 . .
    C C23 0.1499(3) 0.4196(2) 0.4103(3) 0.0407(6) Uani d . 1 1 . .
    H H23A 0.1726 0.3927 0.5063 0.061 Uiso calc R 1 1 . .
    H H23B 0.1214 0.3643 0.3427 0.061 Uiso calc R 1 1 . .
    H H23C 0.0650 0.4675 0.3968 0.061 Uiso calc R 1 1 . .
    C C24 0.2587(3) 0.5178(3) 0.2387(3) 0.0612(9) Uani d . 1 1 . .
    H H24A 0.3492 0.5541 0.2275 0.092 Uiso calc R 1 1 . .
    H H24B 0.1721 0.5644 0.2246 0.092 Uiso calc R 1 1 . .
    H H24C 0.2340 0.4634 0.1691 0.092 Uiso calc R 1 1 . .
loop_
    _atom_site_aniso_label
    _atom_site_aniso_U_11
    _atom_site_aniso_U_22
    _atom_site_aniso_U_33
    _atom_site_aniso_U_12
    _atom_site_aniso_U_13
    _atom_site_aniso_U_23
    O1 0.0214(7) 0.0257(8) 0.0292(7) 0.0018(6) -0.0005(6) 0.0038(6)
    O2 0.0256(7) 0.0287(8) 0.0423(9) 0.0028(7) -0.0013(6) 0.0112(7)
    O3 0.0190(7) 0.0347(9) 0.0368(8) 0.0006(6) 0.0016(6) 0.0113(7)
    O4 0.0244(7) 0.0211(7) 0.0349(8) -0.0017(6) -0.0065(6) -0.0013(6)
    O5 0.0308(9) 0.0260(9) 0.0684(12) 0.0010(7) -0.0191(8) -0.0123(9)
    O6 0.0213(7) 0.0269(8) 0.0351(8) 0.0001(6) -0.0016(6) -0.0064(6)
    C1 0.0210(9) 0.0280(10) 0.0237(9) 0.0032(8) 0.0029(7) 0.0000(8)
    C2 0.0213(9) 0.0276(11) 0.0206(8) 0.0032(8) 0.0061(7) 0.0020(8)
    C3 0.0243(9) 0.0277(10) 0.0175(8) 0.0028(8) 0.0058(7) -0.0003(8)
    C4 0.0270(10) 0.0324(11) 0.0292(10) 0.0047(9) 0.0050(8) 0.0098(9)
    C5 0.0321(11) 0.0286(11) 0.0384(11) 0.0061(9) 0.0040(9) 0.0106(9)
    C6 0.0275(10) 0.0381(13) 0.0307(11) 0.0103(9) 0.0030(9) 0.0112(9)
    C7 0.0227(9) 0.0322(11) 0.0208(8) 0.0051(8) 0.0033(7) -0.0011(8)
    C8 0.0254(9) 0.0241(10) 0.0200(8) 0.0036(8) 0.0048(7) 0.0009(8)
    C9 0.0368(12) 0.0304(12) 0.0555(15) -0.0035(10) -0.0005(11) 0.0128(11)
    C10 0.0215(9) 0.0337(12) 0.0350(11) 0.0053(9) -0.0013(8) 0.0019(9)
    C11 0.0360(13) 0.093(3) 0.0480(16) -0.0079(15) -0.0006(11) -0.0274(17)
    C12 0.0327(12) 0.0598(18) 0.0610(16) 0.0009(12) 0.0231(12) -0.0029(15)
    C13 0.0255(9) 0.0239(10) 0.0310(10) -0.0035(8) -0.0046(8) 0.0009(8)
    C14 0.0244(9) 0.0244(10) 0.0193(8) -0.0024(8) 0.0025(7) 0.0026(7)
    C15 0.0245(9) 0.0244(10) 0.0196(8) -0.0048(7) 0.0066(7) -0.0006(7)
    C16 0.0314(10) 0.0267(10) 0.0332(10) -0.0078(9) 0.0121(8) -0.0069(9)
    C17 0.0335(11) 0.0433(13) 0.0375(11) -0.0107(11) 0.0085(9) -0.0199(11)
    C18 0.0307(11) 0.0395(13) 0.0363(12) -0.0151(10) 0.0046(9) -0.0096(10)
    C19 0.0257(10) 0.0293(11) 0.0224(9) -0.0088(9) 0.0030(8) 0.0026(8)
    C20 0.0269(9) 0.0228(10) 0.0210(9) -0.0060(8) 0.0032(7) 0.0034(8)
    C21 0.0327(11) 0.0388(13) 0.0531(14) -0.0034(10) 0.0140(10) -0.0181(11)
    C22 0.0248(10) 0.0339(13) 0.0382(12) -0.0064(9) -0.0031(9) 0.0060(10)
    C23 0.0274(11) 0.0453(15) 0.0488(14) -0.0038(10) 0.0087(10) 0.0080(12)
    C24 0.0353(13) 0.075(2) 0.0624(18) -0.0123(14) -0.0078(12) 0.0402(17)
_geom_special_details
;
All e.s.d.'s (except the e.s.d. in the dihedral angle between two l.s. planes)
are estimated using the full covariance matrix. The cell e.s.d.'s are taken
into account individually in the estimation of e.s.d.'s in distances, angles
and torsion angles; correlations between e.s.d.'s in cell parameters are only
used when they are defined by crystal symmetry. An approximate (isotropic)
treatment of cell e.s.d.'s is used for estimating e.s.d.'s involving l.s.
planes.
;
loop_
    _geom_bond_atom_site_label_1
    _geom_bond_atom_site_label_2
    _geom_bond_site_symmetry_2
    _geom_bond_distance
    _geom_bond_publ_flag
    O1 C1 . 1.367(2) ?
    O1 C8 . 1.402(3) ?
    O2 C1 . 1.216(3) ?
    O3 C2 . 1.346(2) ?
    O3 H3 . 0.87(3) ?
    O4 C13 . 1.367(2) ?
    O4 C20 . 1.404(3) ?
    O5 C13 . 1.210(3) ?
    O6 C14 . 1.348(2) ?
    O6 H6 . 0.84(3) ?
    C1 C2 . 1.461(3) ?
    C2 C3 . 1.348(3) ?
    C3 C8 . 1.442(3) ?
    C3 C4 . 1.497(3) ?
    C4 C9 . 1.529(3) ?
    C4 C5 . 1.536(3) ?
    C4 H4A . 1.0000 ?
    C5 C6 . 1.528(3) ?
    C5 H5A . 0.9900 ?
    C5 H5B . 0.9900 ?
    C6 C7 . 1.509(3) ?
    C6 H6B . 0.9900 ?
    C6 H6C . 0.9900 ?
    C7 C8 . 1.341(3) ?
    C7 C10 . 1.509(3) ?
    C9 H9A . 0.9800 ?
    C9 H9B . 0.9800 ?
    C9 H9C . 0.9800 ?
    C10 C12 . 1.523(3) ?
    C10 C11 . 1.529(4) ?
    C10 H10A . 1.0000 ?
    C11 H11A . 0.9800 ?
    C11 H11B . 0.9800 ?
    C11 H11C . 0.9800 ?
    C12 H12A . 0.9800 ?
    C12 H12B . 0.9800 ?
    C12 H12C . 0.9800 ?
    C13 C14 . 1.462(3) ?
    C14 C15 . 1.350(3) ?
    C15 C20 . 1.440(3) ?
    C15 C16 . 1.499(3) ?
    C16 C21 . 1.527(3) ?
    C16 C17 . 1.538(3) ?
    C16 H16A . 1.0000 ?
    C17 C18 . 1.524(3) ?
    C17 H17A . 0.9900 ?
    C17 H17B . 0.9900 ?
    C18 C19 . 1.514(3) ?
    C18 H18A . 0.9900 ?
    C18 H18B . 0.9900 ?
    C19 C20 . 1.339(3) ?
    C19 C22 . 1.510(3) ?
    C21 H21A . 0.9800 ?
    C21 H21B . 0.9800 ?
    C21 H21C . 0.9800 ?
    C22 C23 . 1.530(3) ?
    C22 C24 . 1.531(4) ?
    C22 H22A . 1.0000 ?
    C23 H23A . 0.9800 ?
    C23 H23B . 0.9800 ?
    C23 H23C . 0.9800 ?
    C24 H24A . 0.9800 ?
    C24 H24B . 0.9800 ?
    C24 H24C . 0.9800 ?
loop_
    _geom_angle_atom_site_label_1
    _geom_angle_atom_site_label_2
    _geom_angle_atom_site_label_3
    _geom_angle_site_symmetry_1
    _geom_angle_site_symmetry_3
    _geom_angle
    _geom_angle_publ_flag
    C1 O1 C8 . . 106.96(16) ?
    C2 O3 H3 . . 112(2) ?
    C13 O4 C20 . . 106.58(16) ?
    C14 O6 H6 . . 111(2) ?
    O2 C1 O1 . . 121.6(2) ?
    O2 C1 C2 . . 129.88(19) ?
    O1 C1 C2 . . 108.47(17) ?
    O3 C2 C3 . . 128.2(2) ?
    O3 C2 C1 . . 123.31(18) ?
    C3 C2 C1 . . 108.47(18) ?
    C2 C3 C8 . . 106.69(19) ?
    C2 C3 C4 . . 134.0(2) ?
    C8 C3 C4 . . 119.27(17) ?
    C3 C4 C9 . . 113.05(18) ?
    C3 C4 C5 . . 107.98(17) ?
    C9 C4 C5 . . 112.3(2) ?
    C3 C4 H4A . . 107.8 ?
    C9 C4 H4A . . 107.8 ?
    C5 C4 H4A . . 107.8 ?
    C6 C5 C4 . . 113.0(2) ?
    C6 C5 H5A . . 109.0 ?
    C4 C5 H5A . . 109.0 ?
    C6 C5 H5B . . 109.0 ?
    C4 C5 H5B . . 109.0 ?
    H5A C5 H5B . . 107.8 ?
    C7 C6 C5 . . 112.91(17) ?
    C7 C6 H6B . . 109.0 ?
    C5 C6 H6B . . 109.0 ?
    C7 C6 H6C . . 109.0 ?
    C5 C6 H6C . . 109.0 ?
    H6B C6 H6C . . 107.8 ?
    C8 C7 C10 . . 123.1(2) ?
    C8 C7 C6 . . 116.31(19) ?
    C10 C7 C6 . . 120.55(17) ?
    C7 C8 O1 . . 123.65(19) ?
    C7 C8 C3 . . 126.9(2) ?
    O1 C8 C3 . . 109.41(16) ?
    C4 C9 H9A . . 109.5 ?
    C4 C9 H9B . . 109.5 ?
    H9A C9 H9B . . 109.5 ?
    C4 C9 H9C . . 109.5 ?
    H9A C9 H9C . . 109.5 ?
    H9B C9 H9C . . 109.5 ?
    C7 C10 C12 . . 111.4(2) ?
    C7 C10 C11 . . 110.3(2) ?
    C12 C10 C11 . . 110.3(2) ?
    C7 C10 H10A . . 108.2 ?
    C12 C10 H10A . . 108.2 ?
    C11 C10 H10A . . 108.2 ?
    C10 C11 H11A . . 109.5 ?
    C10 C11 H11B . . 109.5 ?
    H11A C11 H11B . . 109.5 ?
    C10 C11 H11C . . 109.5 ?
    H11A C11 H11C . . 109.5 ?
    H11B C11 H11C . . 109.5 ?
    C10 C12 H12A . . 109.5 ?
    C10 C12 H12B . . 109.5 ?
    H12A C12 H12B . . 109.5 ?
    C10 C12 H12C . . 109.5 ?
    H12A C12 H12C . . 109.5 ?
    H12B C12 H12C . . 109.5 ?
    O5 C13 O4 . . 121.3(2) ?
    O5 C13 C14 . . 129.96(19) ?
    O4 C13 C14 . . 108.76(18) ?
    O6 C14 C15 . . 129.5(2) ?
    O6 C14 C13 . . 122.17(18) ?
    C15 C14 C13 . . 108.26(18) ?
    C14 C15 C20 . . 106.68(18) ?
    C14 C15 C16 . . 134.4(2) ?
    C20 C15 C16 . . 118.89(17) ?
    C15 C16 C21 . . 113.05(18) ?
    C15 C16 C17 . . 107.96(19) ?
    C21 C16 C17 . . 112.45(19) ?
    C15 C16 H16A . . 107.7 ?
    C21 C16 H16A . . 107.7 ?
    C17 C16 H16A . . 107.7 ?
    C18 C17 C16 . . 113.12(19) ?
    C18 C17 H17A . . 109.0 ?
    C16 C17 H17A . . 109.0 ?
    C18 C17 H17B . . 109.0 ?
    C16 C17 H17B . . 109.0 ?
    H17A C17 H17B . . 107.8 ?
    C19 C18 C17 . . 113.62(18) ?
    C19 C18 H18A . . 108.8 ?
    C17 C18 H18A . . 108.8 ?
    C19 C18 H18B . . 108.8 ?
    C17 C18 H18B . . 108.8 ?
    H18A C18 H18B . . 107.7 ?
    C20 C19 C22 . . 123.0(2) ?
    C20 C19 C18 . . 115.8(2) ?
    C22 C19 C18 . . 121.25(18) ?
    C19 C20 O4 . . 122.70(19) ?
    C19 C20 C15 . . 127.6(2) ?
    O4 C20 C15 . . 109.70(16) ?
    C16 C21 H21A . . 109.5 ?
    C16 C21 H21B . . 109.5 ?
    H21A C21 H21B . . 109.5 ?
    C16 C21 H21C . . 109.5 ?
    H21A C21 H21C . . 109.5 ?
    H21B C21 H21C . . 109.5 ?
    C19 C22 C23 . . 111.5(2) ?
    C19 C22 C24 . . 110.5(2) ?
    C23 C22 C24 . . 110.81(19) ?
    C19 C22 H22A . . 108.0 ?
    C23 C22 H22A . . 108.0 ?
    C24 C22 H22A . . 108.0 ?
    C22 C23 H23A . . 109.5 ?
    C22 C23 H23B . . 109.5 ?
    H23A C23 H23B . . 109.5 ?
    C22 C23 H23C . . 109.5 ?
    H23A C23 H23C . . 109.5 ?
    H23B C23 H23C . . 109.5 ?
    C22 C24 H24A . . 109.5 ?
    C22 C24 H24B . . 109.5 ?
    H24A C24 H24B . . 109.5 ?
    C22 C24 H24C . . 109.5 ?
    H24A C24 H24C . . 109.5 ?
    H24B C24 H24C . . 109.5 ?
loop_
    _geom_torsion_atom_site_label_1
    _geom_torsion_atom_site_label_2
    _geom_torsion_atom_site_label_3
    _geom_torsion_atom_site_label_4
    _geom_torsion_site_symmetry_1
    _geom_torsion_site_symmetry_2
    _geom_torsion_site_symmetry_3
    _geom_torsion_site_symmetry_4
    _geom_torsion
    _geom_torsion_publ_flag
    C8 O1 C1 O2 . . . . -178.89(19) ?
    C8 O1 C1 C2 . . . . 0.9(2) ?
    O2 C1 C2 O3 . . . . -0.7(3) ?
    O1 C1 C2 O3 . . . . 179.55(17) ?
    O2 C1 C2 C3 . . . . 178.7(2) ?
    O1 C1 C2 C3 . . . . -1.0(2) ?
    O3 C2 C3 C8 . . . . -179.90(19) ?
    C1 C2 C3 C8 . . . . 0.7(2) ?
    O3 C2 C3 C4 . . . . 3.4(4) ?
    C1 C2 C3 C4 . . . . -176.0(2) ?
    C2 C3 C4 C9 . . . . -31.2(3) ?
    C8 C3 C4 C9 . . . . 152.4(2) ?
    C2 C3 C4 C5 . . . . -156.0(2) ?
    C8 C3 C4 C5 . . . . 27.6(2) ?
    C3 C4 C5 C6 . . . . -52.7(2) ?
    C9 C4 C5 C6 . . . . -177.98(19) ?
    C4 C5 C6 C7 . . . . 52.7(3) ?
    C5 C6 C7 C8 . . . . -24.0(3) ?
    C5 C6 C7 C10 . . . . 157.55(19) ?
    C10 C7 C8 O1 . . . . -0.9(3) ?
    C6 C7 C8 O1 . . . . -179.27(17) ?
    C10 C7 C8 C3 . . . . 176.57(19) ?
    C6 C7 C8 C3 . . . . -1.8(3) ?
    C1 O1 C8 C7 . . . . 177.38(19) ?
    C1 O1 C8 C3 . . . . -0.4(2) ?
    C2 C3 C8 C7 . . . . -177.94(19) ?
    C4 C3 C8 C7 . . . . -0.6(3) ?
    C2 C3 C8 O1 . . . . -0.2(2) ?
    C4 C3 C8 O1 . . . . 177.12(17) ?
    C8 C7 C10 C12 . . . . 116.2(2) ?
    C6 C7 C10 C12 . . . . -65.5(3) ?
    C8 C7 C10 C11 . . . . -120.9(2) ?
    C6 C7 C10 C11 . . . . 57.4(3) ?
    C20 O4 C13 O5 . . . . 179.9(2) ?
    C20 O4 C13 C14 . . . . -0.9(2) ?
    O5 C13 C14 O6 . . . . 2.5(4) ?
    O4 C13 C14 O6 . . . . -176.68(17) ?
    O5 C13 C14 C15 . . . . 179.3(2) ?
    O4 C13 C14 C15 . . . . 0.2(2) ?
    O6 C14 C15 C20 . . . . 177.15(18) ?
    C13 C14 C15 C20 . . . . 0.6(2) ?
    O6 C14 C15 C16 . . . . 0.2(4) ?
    C13 C14 C15 C16 . . . . -176.3(2) ?
    C14 C15 C16 C21 . . . . -29.2(3) ?
    C20 C15 C16 C21 . . . . 154.17(19) ?
    C14 C15 C16 C17 . . . . -154.2(2) ?
    C20 C15 C16 C17 . . . . 29.1(2) ?
    C15 C16 C17 C18 . . . . -52.6(3) ?
    C21 C16 C17 C18 . . . . -178.0(2) ?
    C16 C17 C18 C19 . . . . 51.4(3) ?
    C17 C18 C19 C20 . . . . -22.8(3) ?
    C17 C18 C19 C22 . . . . 157.9(2) ?
    C22 C19 C20 O4 . . . . -1.0(3) ?
    C18 C19 C20 O4 . . . . 179.77(18) ?
    C22 C19 C20 C15 . . . . 177.74(19) ?
    C18 C19 C20 C15 . . . . -1.5(3) ?
    C13 O4 C20 C19 . . . . -179.81(19) ?
    C13 O4 C20 C15 . . . . 1.3(2) ?
    C14 C15 C20 C19 . . . . 179.97(19) ?
    C16 C15 C20 C19 . . . . -2.5(3) ?
    C14 C15 C20 O4 . . . . -1.2(2) ?
    C16 C15 C20 O4 . . . . 176.29(16) ?
    C20 C19 C22 C23 . . . . -132.3(2) ?
    C18 C19 C22 C23 . . . . 46.9(3) ?
    C20 C19 C22 C24 . . . . 104.0(3) ?
    C18 C19 C22 C24 . . . . -76.8(3) ?
loop_
    _geom_hbond_atom_site_label_D
    _geom_hbond_atom_site_label_H
    _geom_hbond_atom_site_label_A
    _geom_hbond_site_symmetry_A
    _geom_hbond_distance_DH
    _geom_hbond_distance_HA
    _geom_hbond_distance_DA
    _geom_hbond_angle_DHA
    O3 H3 O5 2_747 0.87(3) 1.81(3) 2.627(2) 157(3)
    O6 H6 O2 2_757 0.84(3) 1.93(3) 2.727(2) 156(3)
_iucr_refine_instructions_details
;
TITL RD1305, R.DORTA, JP83
CELL 0.71073   9.0437  13.2792   9.8199  90.000 104.694  90.000
ZERR    4      0.0003   0.0006   0.0005   0.000   0.003   0.000
LATT -1
SYMM - X, 1/2 + Y, - Z
SFAC C  H  O
DISP O    0.01060   0.00600
DISP H    0.00000   0.00000
DISP C    0.00330   0.00160
UNIT 48  64  12
MERG 4
SHEL 6.50 0.76
L.S. 8
ACTA
TEMP -123
SIZE 0.55 0.20 0.20
BOND .5 $H
EQIV $1 -x+2, y-1/2, -z+2
EQIV $2 -x+2, y+1/2, -z+2
HTAB O3 O5_$1
HTAB O6 O2_$2
HTAB
CONF
WPDB -1
LIST 4
FMAP 2
PLAN 20
WGHT    0.064000    0.145800
FVAR       0.80216
O1    3    0.614028    0.105188    1.044346    11.00000    0.02142    0.02572 =
         0.02917    0.00377   -0.00049    0.00184
O2    3    0.818277    0.028068    1.185825    11.00000    0.02565    0.02868 =
         0.04228    0.01124   -0.00129    0.00284
O3    3    0.987661    0.214067    1.145373    11.00000    0.01898    0.03469 =
         0.03676    0.01133    0.00163    0.00060
H3    2    1.033443    0.164721    1.197111    11.00000   -1.50000
O4    3    0.596824    0.523798    0.556783    11.00000    0.02436    0.02108 =
         0.03491   -0.00127   -0.00648   -0.00171
O5    3    0.807196    0.596060    0.693897    11.00000    0.03077    0.02596 =
         0.06844   -0.01229   -0.01909    0.00104
O6    3    0.958401    0.400447    0.673794    11.00000    0.02135    0.02687 =
         0.03505   -0.00640   -0.00158    0.00012
H6    2    1.005272    0.449914    0.719023    11.00000   -1.50000
C1    1    0.764814    0.100950    1.115487    11.00000    0.02100    0.02799 =
         0.02373    0.00002    0.00293    0.00315
C2    1    0.838667    0.194253    1.089396    11.00000    0.02125    0.02763 =
         0.02055    0.00197    0.00613    0.00322
C3    1    0.733714    0.252263    1.002043    11.00000    0.02430    0.02772 =
         0.01752   -0.00030    0.00583    0.00277
C4    1    0.740021    0.351513    0.931546    11.00000    0.02703    0.03241 =
         0.02917    0.00975    0.00501    0.00470
AFIX  13
H4A   2    0.765483    0.338200    0.839864    11.00000   -1.20000
AFIX   0
C5    1    0.579648    0.398408    0.898994    11.00000    0.03209    0.02863 =
         0.03844    0.01063    0.00401    0.00605
AFIX  23
H5A   2    0.555912    0.417533    0.988570    11.00000   -1.20000
H5B   2    0.579114    0.460600    0.843277    11.00000   -1.20000
AFIX   0
C6    1    0.455124    0.327523    0.817650    11.00000    0.02751    0.03808 =
         0.03065    0.01116    0.00295    0.01033
AFIX  23
H6B   2    0.354029    0.359168    0.808936    11.00000   -1.20000
H6C   2    0.468477    0.317941    0.721501    11.00000   -1.20000
AFIX   0
C7    1    0.457598    0.226010    0.887228    11.00000    0.02267    0.03219 =
         0.02077   -0.00105    0.00327    0.00514
C8    1    0.591490    0.197491    0.972782    11.00000    0.02542    0.02410 =
         0.02002    0.00094    0.00476    0.00360
C9    1    0.862285    0.422056    1.017405    11.00000    0.03682    0.03039 =
         0.05550    0.01277   -0.00052   -0.00350
AFIX 137
H9A   2    0.963228    0.391048    1.030264    11.00000   -1.50000
H9B   2    0.842379    0.434172    1.109588    11.00000   -1.50000
H9C   2    0.859607    0.486161    0.967391    11.00000   -1.50000
AFIX   0
C10   1    0.316305    0.160879    0.856917    11.00000    0.02152    0.03372 =
         0.03501    0.00189   -0.00126    0.00526
AFIX  13
H10A  2    0.343457    0.095188    0.906780    11.00000   -1.20000
AFIX   0
C11   1    0.261275    0.139783    0.699052    11.00000    0.03596    0.09283 =
         0.04805   -0.02736   -0.00057   -0.00787
AFIX 137
H11A  2    0.344954    0.110351    0.665509    11.00000   -1.50000
H11B  2    0.228379    0.202903    0.648762    11.00000   -1.50000
H11C  2    0.175223    0.092574    0.681704    11.00000   -1.50000
AFIX   0
C12   1    0.189146    0.209340    0.910385    11.00000    0.03270    0.05984 =
         0.06099   -0.00286    0.02305    0.00092
AFIX 137
H12A  2    0.223285    0.217871    1.012708    11.00000   -1.50000
H12B  2    0.098410    0.166081    0.887209    11.00000   -1.50000
H12C  2    0.163905    0.275256    0.865650    11.00000   -1.50000
AFIX   0
C13   1    0.747846    0.523265    0.627982    11.00000    0.02546    0.02390 =
         0.03101    0.00094   -0.00455   -0.00353
C14   1    0.812719    0.424856    0.609623    11.00000    0.02439    0.02445 =
         0.01930    0.00260    0.00253   -0.00238
C15   1    0.701354    0.367691    0.528049    11.00000    0.02447    0.02442 =
         0.01963   -0.00056    0.00656   -0.00478
C16   1    0.692026    0.260743    0.477882    11.00000    0.03135    0.02673 =
         0.03319   -0.00693    0.01211   -0.00781
AFIX  13
H16A  2    0.659294    0.218409    0.549247    11.00000   -1.20000
AFIX   0
C17   1    0.566066    0.254562    0.339569    11.00000    0.03352    0.04332 =
         0.03754   -0.01993    0.00850   -0.01067
AFIX  23
H17A  2    0.600251    0.291278    0.265267    11.00000   -1.20000
H17B  2    0.550749    0.183167    0.310367    11.00000   -1.20000
AFIX   0
C18   1    0.414046    0.298352    0.351440    11.00000    0.03074    0.03954 =
         0.03633   -0.00957    0.00458   -0.01515
AFIX  23
H18A  2    0.342577    0.300022    0.256609    11.00000   -1.20000
H18B  2    0.369728    0.253298    0.411038    11.00000   -1.20000
AFIX   0
C19   1    0.427369    0.403412    0.413231    11.00000    0.02574    0.02929 =
         0.02239    0.00259    0.00301   -0.00875
C20   1    0.565731    0.429044    0.492529    11.00000    0.02690    0.02283 =
         0.02100    0.00335    0.00323   -0.00603
C21   1    0.844906    0.219915    0.462869    11.00000    0.03268    0.03878 =
         0.05305   -0.01808    0.01397   -0.00337
AFIX 137
H21A  2    0.921085    0.224937    0.553521    11.00000   -1.50000
H21B  2    0.878884    0.259355    0.392074    11.00000   -1.50000
H21C  2    0.832886    0.149245    0.433375    11.00000   -1.50000
AFIX   0
C22   1    0.291243    0.473155    0.387163    11.00000    0.02481    0.03394 =
         0.03824    0.00605   -0.00313   -0.00636
AFIX  13
H22A  2    0.316862    0.529884    0.456111    11.00000   -1.20000
AFIX   0
C23   1    0.149873    0.419602    0.410322    11.00000    0.02745    0.04528 =
         0.04876    0.00801    0.00873   -0.00379
AFIX 137
H23A  2    0.172615    0.392659    0.506308    11.00000   -1.50000
H23B  2    0.121420    0.364286    0.342669    11.00000   -1.50000
H23C  2    0.065007    0.467548    0.396828    11.00000   -1.50000
AFIX   0
C24   1    0.258676    0.517797    0.238734    11.00000    0.03526    0.07492 =
         0.06239    0.04017   -0.00775   -0.01233
AFIX 137
H24A  2    0.349158    0.554129    0.227490    11.00000   -1.50000
H24B  2    0.172068    0.564390    0.224570    11.00000   -1.50000
H24C  2    0.233961    0.463441    0.169149    11.00000   -1.50000
HKLF 4
REM  RD1305, R.DORTA, JP83
REM R1 =  0.0370 for   2564 Fo > 4sig(Fo)  and  0.0432 for all   2821 data
REM    283 parameters refined using      1 restraints
END
WGHT      0.0640      0.1431
REM Highest difference peak  0.264,  deepest hole -0.215,  1-sigma level  0.053
Q1    1   0.7639  0.2405  0.4643  11.00000  0.05    0.26
Q2    1   0.6611  0.3794  0.9150  11.00000  0.05    0.24
Q3    1   0.6328  0.2526  0.4098  11.00000  0.05    0.23
Q4    1   0.5034  0.4187  0.4404  11.00000  0.05    0.21
Q5    1   0.2481  0.1835  0.8798  11.00000  0.05    0.21
Q6    1   0.3812  0.1949  0.8782  11.00000  0.05    0.21
Q7    1   0.6368  0.3979  0.4914  11.00000  0.05    0.21
Q8    1   0.7740  0.3936  0.5489  11.00000  0.05    0.20
Q9    1   0.2225  0.4378  0.3820  11.00000  0.05    0.20
Q10   1   0.7585  0.3831  0.5797  11.00000  0.05    0.20
Q11   1   0.7117  0.3161  0.4932  11.00000  0.05    0.20
Q12   1   0.7897  0.4744  0.6290  11.00000  0.05    0.19
Q13   1   0.3618  0.4387  0.3920  11.00000  0.05    0.19
Q14   1   0.5261  0.2055  0.9164  11.00000  0.05    0.18
Q15   1   0.6669  0.2208  0.9671  11.00000  0.05    0.18
Q16   1   0.5173  0.5620  0.5685  11.00000  0.05    0.18
Q17   1   0.7951  0.3882  0.9688  11.00000  0.05    0.17
Q18   1   0.7815  0.2375  1.0594  11.00000  0.05    0.16
Q19   1   0.5219  0.3577  0.8585  11.00000  0.05    0.16
Q20   1   0.4977  0.2702  0.3575  11.00000  0.05    0.16
;
