# Supplementary material for: (4R)-3-Hy­droxy-7-isopropyl-4-methyl-5,6-di­hydro­benzo­furan-2(4H)-one
Source: Acta Crystallogr Sect E Struct Rep Online. 2014 Jun 25;70(Pt 7):o824. doi: 10.1107/S1600536814014524 (PMC4120547; doi:10.1107/S1600536814014524)
Supplement: Supplementary file 2 [file e-70-0o824-Isup2.hkl]

# 
# h,k,l, Fc-squared, Fo-squared, sigma(Fo-squared) and status flag 
# 
data_I
_shelx_title ' RD1305 in P2(1), R.DORTA, JP83' 
_shelx_refln_list_code          4 
_shelx_F_calc_maximum      126.58 
_exptl_crystal_F_000       448.00 
_reflns_d_resolution_high  0.7601 
 
loop_ 
 _symmetry_equiv_pos_as_xyz 
 'x, y, z' 
 '-x, y+1/2, -z' 
 
_cell_length_a     9.0437 
_cell_length_b    13.2792 
_cell_length_c     9.8199 
_cell_angle_alpha  90.000 
_cell_angle_beta  104.694 
_cell_angle_gamma  90.000 
 
_shelx_F_squared_multiplier     1.000 
 
loop_ 
 _refln_index_h 
 _refln_index_k 
 _refln_index_l 
 _refln_F_squared_calc 
 _refln_F_squared_meas 
 _refln_F_squared_sigma 
 _refln_observed_status 
   2   0   0     2855.41     2827.85     25.20 o 
   3   0   0      423.59      436.10      3.95 o 
   4   0   0       39.53       41.48      1.30 o 
   5   0   0     1773.86     1837.66     16.14 o 
   6   0   0       77.88       70.88      1.77 o 
   7   0   0     1175.14     1111.61      8.96 o 
   8   0   0      140.03      131.74      2.91 o 
   9   0   0       80.69       77.64      2.67 o 
  10   0   0        1.12        3.50      2.08 o 
  11   0   0        0.32        1.85      2.49 o 
   2   1   0       17.78       16.06      0.40 o 
   3   1   0       51.79       40.60      0.67 o 
   4   1   0      150.32      151.24      1.43 o 
   5   1   0      179.56      191.44      1.74 o 
   6   1   0       19.30       26.11      0.90 o 
   7   1   0       33.52       29.73      1.18 o 
   8   1   0      284.75      272.34      3.02 o 
   9   1   0       26.84       25.28      1.47 o 
  10   1   0       19.80       23.25      1.70 o 
  11   1   0        1.29        2.88      1.89 o 
   1   2   0      322.60      308.55      2.17 o 
   2   2   0     2536.25     2559.78     12.60 o 
   3   2   0       96.75      108.14      1.12 o 
   4   2   0       49.53       65.49      1.01 o 
   5   2   0      307.37      318.43      2.43 o 
   6   2   0      135.69      137.09      1.64 o 
   7   2   0      265.27      257.01      2.62 o 
   8   2   0       89.79       83.17      1.82 o 
   9   2   0       48.03       44.61      1.59 o 
  10   2   0       31.97       34.84      2.03 o 
  11   2   0        9.90        7.89      1.79 o 
   1   3   0      694.24      711.17      3.41 o 
   2   3   0      257.68      248.04      1.59 o 
   3   3   0     3067.86     3270.55     17.35 o 
   4   3   0      984.48     1131.89      6.18 o 
   5   3   0       89.64       92.49      1.33 o 
   6   3   0      188.99      198.62      2.24 o 
   7   3   0      110.94      103.85      1.69 o 
   8   3   0       54.16       55.84      1.62 o 
   9   3   0       17.30       15.55      1.36 o 
  10   3   0       17.95       19.28      1.54 o 
  11   3   0       10.64       11.35      1.80 o 
   0   4   0     1777.97     1806.10     11.13 o 
   1   4   0     1062.97     1027.06      5.20 o 
   2   4   0      532.79      531.83      2.93 o 
   3   4   0       56.22       64.26      0.96 o 
   4   4   0       64.99       62.15      0.96 o 
   5   4   0        3.76        6.06      0.71 o 
   6   4   0      216.88      198.29      2.16 o 
   7   4   0      309.20      290.79      3.22 o 
   8   4   0       50.66       50.11      1.47 o 
   9   4   0        0.68        1.32      1.47 o 
  10   4   0        4.60        5.15      1.77 o 
  11   4   0       32.94       36.10      2.07 o 
   1   5   0      949.56     1041.52      5.41 o 
   2   5   0      554.39      586.49      3.36 o 
   3   5   0       61.68       69.64      1.06 o 
   4   5   0       30.79       30.85      0.85 o 
   5   5   0       10.90       12.09      0.70 o 
   6   5   0       18.16       20.17      0.97 o 
   7   5   0      367.23      369.31      3.52 o 
   8   5   0      157.54      148.61      2.25 o 
   9   5   0       16.81       18.90      1.26 o 
  10   5   0        4.34        6.67      1.44 o 
  11   5   0        5.89        7.11      1.81 o 
   0   6   0     2652.88     2845.43     19.42 o 
   1   6   0      298.47      282.67      2.09 o 
   2   6   0      204.15      234.93      1.98 o 
   3   6   0      189.23      196.68      1.73 o 
   4   6   0      104.85       99.30      1.27 o 
   5   6   0      348.00      352.02      2.75 o 
   6   6   0       31.10       34.98      1.11 o 
   7   6   0       77.54       65.21      1.54 o 
   8   6   0       31.47       29.83      1.44 o 
   9   6   0       18.31       17.51      1.40 o 
  10   6   0        7.81        9.94      1.40 o 
   1   7   0      400.24      463.91      3.07 o 
   2   7   0      993.43     1081.30      6.12 o 
   3   7   0      115.95      101.59      1.24 o 
   4   7   0      412.95      440.92      3.07 o 
   5   7   0      243.72      238.41      2.16 o 
   6   7   0        5.81        2.96      0.93 o 
   7   7   0      183.71      181.90      2.45 o 
   8   7   0      163.27      148.19      2.44 o 
   9   7   0        9.80       10.54      1.34 o 
  10   7   0       32.46       36.03      1.74 o 
   0   8   0       88.11       94.30      1.57 o 
   1   8   0       70.38       69.72      1.13 o 
   2   8   0      218.31      230.23      2.08 o 
   3   8   0      298.16      323.78      2.95 o 
   4   8   0      257.61      242.73      2.56 o 
   5   8   0       93.44      100.97      1.59 o 
   6   8   0      143.44      129.36      1.96 o 
   7   8   0       24.72       22.06      1.46 o 
   8   8   0       63.78       62.77      1.84 o 
   9   8   0        7.42        4.99      1.45 o 
  10   8   0        6.58        9.19      1.60 o 
   1   9   0       27.04       27.37      0.87 o 
   2   9   0       26.85       26.27      0.96 o 
   3   9   0      193.00      198.26      2.17 o 
   4   9   0        2.81        3.71      1.19 o 
   5   9   0       24.85       20.79      1.21 o 
   6   9   0       25.56       22.43      1.51 o 
   7   9   0       93.54       88.99      2.26 o 
   8   9   0       31.14       32.42      1.83 o 
   9   9   0       17.94       14.36      1.85 o 
   0  10   0     1187.36     1212.53     18.11 o 
   1  10   0       15.15       14.50      0.85 o 
   2  10   0      156.12      157.45      1.93 o 
   3  10   0      290.32      269.20      2.69 o 
   4  10   0      104.79      102.16      1.77 o 
   5  10   0      810.67      774.85      6.49 o 
   6  10   0        5.16        7.36      1.35 o 
   7  10   0       14.15       16.55      1.69 o 
   8  10   0       15.87       19.04      1.71 o 
   9  10   0        6.80        6.39      1.84 o 
   1  11   0       57.95       43.37      1.32 o 
   2  11   0      252.33      251.72      2.84 o 
   3  11   0       24.55       25.92      1.40 o 
   4  11   0       21.40       20.63      1.72 o 
   5  11   0      104.48       95.52      2.74 o 
   6  11   0      126.72      138.25      2.63 o 
   7  11   0       49.66       49.84      2.02 o 
   8  11   0        2.34        2.25      1.81 o 
   0  12   0      267.50      259.74      4.61 o 
   1  12   0       18.74       18.35      1.10 o 
   2  12   0      292.22      277.89      3.13 o 
   3  12   0       55.98       54.37      1.62 o 
   4  12   0        8.02        5.71      1.46 o 
   5  12   0       67.63       60.93      2.10 o 
   6  12   0       12.20       13.78      1.65 o 
   7  12   0        4.72        2.93      1.56 o 
   8  12   0       15.50       16.69      2.08 o 
   1  13   0      191.01      176.03      3.08 o 
   2  13   0       21.50       18.55      1.64 o 
   3  13   0        1.19        0.92      1.56 o 
   4  13   0       39.24       39.24      1.77 o 
   5  13   0        6.16        6.63      1.58 o 
   6  13   0       20.12       26.54      1.86 o 
   7  13   0        8.62       10.86      2.33 o 
   0  14   0       38.43       38.96      2.38 o 
   1  14   0       46.99       45.37      1.87 o 
   2  14   0       22.52       27.50      1.77 o 
   3  14   0       11.88       15.87      2.02 o 
   4  14   0        6.01        4.48      1.90 o 
   5  14   0        7.68        9.19      1.56 o 
   6  14   0       33.11       41.01      2.19 o 
   1  15   0       22.77       24.38      1.71 o 
   2  15   0       50.21       59.65      2.19 o 
   3  15   0       22.30       25.16      1.85 o 
   4  15   0        4.13        2.35      1.60 o 
   5  15   0        6.82        6.99      1.72 o 
   0  16   0      118.84      128.43      4.05 o 
   1  16   0        3.98        2.29      1.57 o 
   2  16   0       12.73       15.34      1.97 o 
   3  16   0        5.08        6.50      2.07 o 
   4  16   0        7.89        7.82      2.03 o 
   1  17   0       16.37       18.81      1.95 o 
   2  17   0        1.30        2.10      2.51 o 
 -11   0   1       17.11       17.50      2.45 o 
 -10   0   1        0.90        2.20      1.95 o 
  -9   0   1        8.44        8.94      1.59 o 
  -8   0   1      556.21      531.56      5.84 o 
  -7   0   1      324.14      296.04      3.66 o 
  -6   0   1      110.14      113.44      2.02 o 
  -5   0   1      394.41      413.45      4.17 o 
  -4   0   1      396.56      415.55      4.15 o 
  -3   0   1      102.83      121.51      1.69 o 
  -2   0   1        0.04        1.79      0.59 o 
   1   0   1        1.92        1.40      0.39 o 
   2   0   1       11.16        9.46      0.55 o 
   3   0   1       11.92       12.87      0.76 o 
   4   0   1        7.76        6.96      0.80 o 
   5   0   1        0.01       -0.77      0.77 o 
   6   0   1       50.05       42.54      1.34 o 
   7   0   1       11.43        9.87      1.55 o 
   8   0   1       22.78       23.51      1.72 o 
   9   0   1       29.14       26.27      2.01 o 
  10   0   1       12.03       12.08      2.75 o 
  11   0   1       20.47       15.47      2.75 o 
 -11   1   1       35.11       38.28      1.94 o 
 -10   1   1       12.16       11.08      1.40 o 
  -9   1   1       59.66       55.85      1.57 o 
  -8   1   1      230.29      226.48      2.53 o 
  -7   1   1      369.33      354.15      3.03 o 
  -6   1   1      740.60      757.31      4.61 o 
  -5   1   1     1775.76     1865.84      9.31 o 
  -4   1   1      595.86      652.58      3.95 o 
  -3   1   1      296.76      342.62      2.32 o 
  -2   1   1      128.64      135.26      1.09 o 
  -1   1   1     1830.94      408.30     20.62 o 
   1   1   1        2.52        0.19      0.26 o 
   2   1   1     1014.49     1012.26      6.41 o 
   3   1   1      332.36      357.41      2.34 o 
   4   1   1      235.42      268.55      2.10 o 
   5   1   1      396.33      431.94      3.10 o 
   6   1   1      207.24      233.47      2.11 o 
   7   1   1      682.45      630.99      4.79 o 
   8   1   1       88.80       82.60      1.72 o 
   9   1   1       21.38       22.49      1.56 o 
  10   1   1       29.19       31.27      1.84 o 
  11   1   1        6.17        1.72      2.05 o 
 -11   2   1       19.25       21.25      1.73 o 
 -10   2   1        3.05        1.54      1.51 o 
  -9   2   1       42.15       42.46      1.46 o 
  -8   2   1      328.35      313.51      3.13 o 
  -7   2   1        4.23        2.49      0.97 o 
  -6   2   1        2.18        1.99      0.67 o 
  -5   2   1       42.15       38.91      0.92 o 
  -4   2   1      685.54      747.91      4.47 o 
  -3   2   1       86.19       84.05      0.99 o 
  -2   2   1       93.97       99.25      0.91 o 
  -1   2   1     6110.33     5878.64     54.06 o 
   0   2   1     5102.69     4830.16     48.44 o 
   1   2   1     2151.72     2086.66     10.41 o 
   2   2   1       33.47       34.63      0.58 o 
   3   2   1      247.07      245.30      1.79 o 
   4   2   1      136.63      156.41      1.54 o 
   5   2   1      938.87      975.46      5.58 o 
   6   2   1      221.60      208.34      1.99 o 
   7   2   1      136.63      124.01      1.78 o 
   8   2   1       18.51       17.46      1.11 o 
   9   2   1        1.83        1.16      1.15 o 
  10   2   1       47.42       50.10      1.87 o 
  11   2   1       25.48       29.96      2.22 o 
 -11   3   1       34.78       39.89      1.96 o 
 -10   3   1       15.95       18.46      1.59 o 
  -9   3   1        3.19        2.39      1.20 o 
  -8   3   1       39.16       34.56      1.35 o 
  -7   3   1      145.15      143.78      2.04 o 
  -6   3   1       11.75       12.24      0.85 o 
  -5   3   1      153.27      158.46      1.70 o 
  -4   3   1     1648.31     1726.99      9.53 o 
  -3   3   1      252.91      242.87      1.83 o 
  -2   3   1      761.55      727.70      3.60 o 
  -1   3   1     1518.69     1487.40      6.33 o 
   0   3   1       69.26       60.48      0.59 o 
   1   3   1     3003.09     2985.85     14.21 o 
   2   3   1      843.82      805.35      4.19 o 
   3   3   1     1731.58     1944.24      9.69 o 
   4   3   1      237.56      256.14      2.05 o 
   5   3   1       93.99       93.08      1.26 o 
   6   3   1       40.89       37.43      1.02 o 
   7   3   1        5.33        6.49      0.96 o 
   8   3   1        8.37        9.08      1.12 o 
   9   3   1        0.86        2.26      1.08 o 
  10   3   1        4.78        3.82      1.50 o 
  11   3   1       10.52       12.92      2.11 o 
 -11   4   1       29.90       38.76      2.13 o 
 -10   4   1       25.75       32.85      1.75 o 
  -9   4   1       20.57       20.68      1.32 o 
  -8   4   1       74.46       67.92      1.72 o 
  -7   4   1      344.20      325.99      3.12 o 
  -6   4   1       21.67       24.97      1.06 o 
  -5   4   1       42.56       42.83      0.98 o 
  -4   4   1     1171.20     1235.75      6.51 o 
  -3   4   1     1483.39     1600.64      7.95 o 
  -2   4   1      506.07      506.66      2.75 o 
  -1   4   1      893.63      856.69      4.04 o 
   0   4   1      363.59      327.99      2.05 o 
   1   4   1      649.06      647.88      3.52 o 
   2   4   1      816.37      870.93      4.31 o 
   3   4   1       51.97       44.64      0.82 o 
   4   4   1       18.08       21.87      0.75 o 
   5   4   1       10.79        9.90      0.70 o 
   6   4   1      294.27      286.64      2.69 o 
   7   4   1      260.12      261.81      2.67 o 
   8   4   1       14.21       14.97      1.22 o 
   9   4   1       12.04       12.61      1.23 o 
  10   4   1       35.69       41.00      1.92 o 
 -11   5   1       10.30        9.53      1.65 o 
 -10   5   1        5.58        7.31      1.62 o 
  -9   5   1        7.73        5.38      1.17 o 
  -8   5   1      149.67      147.79      2.26 o 
  -7   5   1       25.78       27.08      1.29 o 
  -6   5   1        7.95       11.44      0.90 o 
  -5   5   1       41.46       45.68      0.99 o 
  -4   5   1      308.77      340.05      2.36 o 
  -3   5   1       69.13       72.75      1.03 o 
  -2   5   1      198.63      205.48      1.55 o 
  -1   5   1        1.60        0.41      0.37 o 
   0   5   1     1724.37     1837.26      8.91 o 
   1   5   1      363.46      372.49      2.43 o 
   2   5   1      172.11      176.09      1.48 o 
   3   5   1      316.89      342.75      2.41 o 
   4   5   1       36.35       37.79      0.89 o 
   5   5   1       10.48        9.37      0.85 o 
   6   5   1      171.47      174.77      2.18 o 
   7   5   1      239.99      213.55      2.52 o 
   8   5   1       56.51       51.36      1.50 o 
   9   5   1        0.68        1.82      1.16 o 
  10   5   1       39.43       44.91      2.09 o 
 -11   6   1        1.80        2.02      1.61 o 
 -10   6   1       18.06       19.05      1.61 o 
  -9   6   1       94.75       93.45      1.98 o 
  -8   6   1      243.68      235.77      2.79 o 
  -7   6   1      182.98      183.38      2.38 o 
  -6   6   1       35.57       34.55      1.11 o 
  -5   6   1      361.92      355.34      2.69 o 
  -4   6   1      420.90      424.79      2.81 o 
  -3   6   1      327.79      348.61      2.42 o 
  -2   6   1      256.72      261.85      1.89 o 
  -1   6   1       17.12       16.83      0.71 o 
   0   6   1      176.98      213.99      1.84 o 
   1   6   1      193.90      184.57      1.71 o 
   2   6   1      558.60      584.93      3.70 o 
   3   6   1       80.26       93.12      1.11 o 
   4   6   1       82.16       79.54      1.15 o 
   5   6   1       65.09       63.17      1.24 o 
   6   6   1      263.26      270.41      2.60 o 
   7   6   1      511.77      483.13      4.07 o 
   8   6   1      230.12      219.28      2.89 o 
   9   6   1        7.09        7.37      1.29 o 
  10   6   1        4.69        7.44      1.63 o 
 -10   7   1       10.37       12.11      1.42 o 
  -9   7   1      127.33      126.55      2.40 o 
  -8   7   1       27.91       26.13      1.62 o 
  -7   7   1       45.59       45.98      1.42 o 
  -6   7   1      120.71       99.87      1.58 o 
  -5   7   1       47.63       45.22      1.00 o 
  -4   7   1      251.64      237.61      2.18 o 
  -3   7   1       46.30       47.64      0.91 o 
  -2   7   1       76.78       72.05      1.18 o 
  -1   7   1      356.55      390.89      2.68 o 
   0   7   1        5.41        3.99      0.60 o 
   1   7   1      522.25      533.43      3.37 o 
   2   7   1        5.93        4.77      0.66 o 
   3   7   1      190.24      168.13      1.57 o 
   4   7   1       37.58       38.09      1.07 o 
   5   7   1       22.87       23.50      1.04 o 
   6   7   1       18.82       18.33      1.02 o 
   7   7   1       16.71       15.87      1.35 o 
   8   7   1       45.00       48.02      1.66 o 
   9   7   1       12.50       16.86      1.61 o 
  10   7   1        2.45        2.52      1.81 o 
 -10   8   1       37.38       40.99      1.84 o 
  -9   8   1       55.63       60.59      2.04 o 
  -8   8   1       20.69       15.77      1.49 o 
  -7   8   1       23.21       22.98      1.48 o 
  -6   8   1      238.95      218.22      2.44 o 
  -5   8   1       49.73       45.41      1.31 o 
  -4   8   1       94.52       93.73      1.47 o 
  -3   8   1      152.50      145.28      1.73 o 
  -2   8   1      251.68      255.86      2.13 o 
  -1   8   1      176.52      193.38      1.68 o 
   0   8   1      881.06      925.29      5.33 o 
   1   8   1      172.69      208.46      1.95 o 
   2   8   1        7.63        6.20      0.78 o 
   3   8   1      398.12      404.60      4.05 o 
   4   8   1        0.77        0.16      0.63 o 
   5   8   1      712.10      678.38      5.69 o 
   6   8   1       75.56       57.84      1.29 o 
   7   8   1       44.15       50.84      1.62 o 
   8   8   1       57.77       59.67      1.93 o 
   9   8   1       54.86       55.46      2.15 o 
 -10   9   1       25.84       27.31      1.97 o 
  -9   9   1        2.25        3.81      1.71 o 
  -8   9   1       81.10       78.82      2.38 o 
  -7   9   1       56.63       57.29      1.78 o 
  -6   9   1      125.14      120.11      2.07 o 
  -5   9   1      113.96      105.91      1.70 o 
  -4   9   1      195.32      187.19      2.11 o 
  -3   9   1      142.27      133.58      1.69 o 
  -2   9   1       44.17       42.75      0.97 o 
  -1   9   1      370.23      378.40      2.76 o 
   0   9   1       53.79       57.60      1.12 o 
   1   9   1       32.91       23.60      0.96 o 
   2   9   1        6.65        6.81      0.73 o 
   3   9   1      272.59      274.00      2.64 o 
   4   9   1      177.36      174.66      2.19 o 
   5   9   1      123.34      116.24      1.73 o 
   6   9   1       31.47       32.14      1.34 o 
   7   9   1        9.37       11.32      1.24 o 
   8   9   1        9.16       11.12      1.74 o 
   9   9   1       16.62       18.86      2.32 o 
  -9  10   1       19.17       20.96      2.49 o 
  -8  10   1        6.45        7.88      2.05 o 
  -7  10   1       69.55       73.64      2.21 o 
  -6  10   1       57.10       56.54      1.64 o 
  -5  10   1      208.31      195.13      2.47 o 
  -4  10   1      187.74      177.58      2.24 o 
  -3  10   1       84.76       82.86      1.79 o 
  -2  10   1        3.41        3.71      0.89 o 
  -1  10   1        3.09        1.13      0.97 o 
   0  10   1       62.23       68.72      1.25 o 
   1  10   1      145.56      144.64      1.91 o 
   2  10   1       30.05       30.40      1.19 o 
   3  10   1       72.83       72.72      1.62 o 
   4  10   1        9.51        6.59      1.13 o 
   5  10   1       35.52       34.15      1.53 o 
   6  10   1       14.52       15.97      1.69 o 
   7  10   1       40.16       41.22      1.83 o 
   8  10   1       10.71       13.61      1.78 o 
   9  10   1       24.36       35.11      2.23 o 
  -9  11   1       80.84       92.01      3.28 o 
  -8  11   1       37.30       35.98      2.17 o 
  -7  11   1        9.32       12.52      1.78 o 
  -6  11   1       47.56       42.75      1.78 o 
  -5  11   1       84.46       74.74      1.94 o 
  -4  11   1       68.30       63.70      1.69 o 
  -3  11   1      121.89      118.38      2.22 o 
  -2  11   1      537.33      492.29      4.25 o 
  -1  11   1      128.78      131.39      1.87 o 
   0  11   1      272.24      256.06      2.47 o 
   1  11   1      184.48      173.27      2.22 o 
   2  11   1       80.47       74.70      1.57 o 
   3  11   1      167.79      163.96      2.56 o 
   4  11   1      239.11      218.15      2.70 o 
   5  11   1        1.52       -1.19      1.19 o 
   6  11   1       37.33       35.28      1.84 o 
   7  11   1        7.30        9.72      1.69 o 
   8  11   1       21.50       25.51      2.31 o 
  -8  12   1       38.94       43.06      2.31 o 
  -7  12   1       18.77       21.33      1.81 o 
  -6  12   1       20.83       18.98      1.52 o 
  -5  12   1      173.35      167.30      2.66 o 
  -4  12   1       12.63       10.77      1.30 o 
  -3  12   1       47.24       45.38      1.52 o 
  -2  12   1       34.68       34.36      1.31 o 
  -1  12   1       39.59       36.35      1.52 o 
   0  12   1        7.01        9.52      1.05 o 
   1  12   1       42.45       37.84      1.38 o 
   2  12   1      240.81      239.95      3.52 o 
   3  12   1       56.12       56.21      1.73 o 
   4  12   1       23.77       25.83      1.39 o 
   5  12   1       37.73       35.98      1.63 o 
   6  12   1       66.43       69.84      2.80 o 
   7  12   1        2.43       -0.19      2.20 o 
   8  12   1       49.53       57.98      2.58 o 
  -7  13   1       32.29       35.38      2.21 o 
  -6  13   1        8.65       11.15      1.87 o 
  -5  13   1       33.07       30.48      2.00 o 
  -4  13   1       69.94       68.43      2.13 o 
  -3  13   1       52.15       51.71      1.85 o 
  -2  13   1      215.25      209.67      3.33 o 
  -1  13   1      131.64      117.58      2.31 o 
   0  13   1       54.48       50.33      1.35 o 
   1  13   1      290.63      274.35      3.29 o 
   2  13   1       53.28       54.49      1.77 o 
   3  13   1       42.79       41.36      1.84 o 
   4  13   1       45.24       44.47      1.70 o 
   5  13   1        9.31        6.37      1.92 o 
   6  13   1        3.84        2.03      1.72 o 
   7  13   1       25.18       22.06      2.16 o 
  -7  14   1       20.71       32.24      3.23 o 
  -6  14   1       12.04       11.93      1.97 o 
  -5  14   1       35.41       36.38      2.19 o 
  -4  14   1        1.37        0.17      1.39 o 
  -3  14   1        4.64        6.06      1.51 o 
  -2  14   1        5.96        8.15      2.06 o 
  -1  14   1       20.48       19.66      1.72 o 
   0  14   1       26.01       27.26      1.67 o 
   1  14   1        6.56        6.71      1.49 o 
   2  14   1        5.57        6.78      1.40 o 
   3  14   1       29.57       29.38      1.69 o 
   4  14   1       73.20       71.52      2.27 o 
   5  14   1       14.54       21.06      2.52 o 
   6  14   1       12.06       18.29      2.29 o 
  -6  15   1        7.77       10.99      2.07 o 
  -5  15   1       26.49       30.37      2.07 o 
  -4  15   1        9.00        7.20      2.16 o 
  -3  15   1       16.18       20.70      2.89 o 
  -2  15   1        8.28        6.06      1.71 o 
  -1  15   1       10.45       10.97      1.79 o 
   0  15   1       44.36       46.49      2.02 o 
   1  15   1        2.87       -0.65      1.58 o 
   2  15   1       13.56       16.61      2.03 o 
   3  15   1        0.40        0.64      1.62 o 
   4  15   1        2.06        5.83      1.69 o 
   5  15   1       47.77       53.02      2.51 o 
  -4  16   1        5.54        5.87      2.57 o 
  -3  16   1       15.35       13.12      1.91 o 
  -2  16   1        1.85       -1.45      2.15 o 
  -1  16   1        0.01        4.32      1.82 o 
   0  16   1        0.11       -0.05      1.73 o 
   1  16   1       13.39       19.16      1.97 o 
   2  16   1        9.88        9.88      1.56 o 
   3  16   1       14.96       19.36      2.17 o 
   4  16   1       12.06       16.27      2.12 o 
  -2  17   1       40.74       46.51      2.37 o 
  -1  17   1        3.52        4.31      1.82 o 
   0  17   1       13.09        9.69      1.87 o 
   1  17   1       16.90       18.38      2.17 o 
   2  17   1        9.90        9.94      2.07 o 
 -11   0   2       89.63       95.76      3.12 o 
 -10   0   2       21.65       21.06      2.31 o 
  -9   0   2       28.35       26.66      2.34 o 
  -8   0   2       27.32       24.40      1.70 o 
  -7   0   2        6.22        7.03      1.17 o 
  -6   0   2      402.94      425.44      3.87 o 
  -5   0   2        0.07       -0.37      0.65 o 
  -4   0   2      205.31      180.38      2.05 o 
  -3   0   2       84.86       85.18      1.29 o 
  -2   0   2      845.41      828.51      6.96 o 
   0   0   2     2831.25     2586.84    125.46 o 
   1   0   2     2473.10     2498.33     27.34 o 
   2   0   2       24.88       30.29      0.75 o 
   3   0   2      177.63      181.82      2.27 o 
   4   0   2     1951.79     1968.76     15.33 o 
   5   0   2        3.79        0.24      0.65 o 
   6   0   2        5.44        6.15      0.86 o 
   7   0   2      979.56      916.94     10.51 o 
   8   0   2       78.64       68.96      2.05 o 
   9   0   2       49.90       57.64      2.64 o 
  10   0   2        3.88        4.62      2.31 o 
 -11   1   2        5.32        4.97      1.42 o 
 -10   1   2        7.78        7.15      1.24 o 
  -9   1   2       37.93       38.06      1.41 o 
  -8   1   2      441.08      405.05      3.48 o 
  -7   1   2      235.18      227.19      2.18 o 
  -6   1   2       43.07       44.03      0.88 o 
  -5   1   2       15.43       20.97      0.68 o 
  -4   1   2      282.13      303.15      2.25 o 
  -3   1   2      368.14      362.43      2.47 o 
  -2   1   2      486.01      509.92      3.00 o 
  -1   1   2    16021.68    15541.00    282.85 o 
   0   1   2     2147.17     2160.10     14.81 o 
   1   1   2        4.68        3.98      0.26 o 
   2   1   2      232.81      243.26      1.98 o 
   3   1   2      666.05      709.73      4.27 o 
   4   1   2      297.42      307.52      2.08 o 
   5   1   2       28.72       30.83      0.76 o 
   6   1   2      514.09      494.55      3.04 o 
   7   1   2       62.35       55.60      1.18 o 
   8   1   2       37.45       32.02      1.19 o 
   9   1   2        8.15        9.01      1.38 o 
  10   1   2       11.77       11.94      1.80 o 
 -11   2   2        3.56        5.42      1.48 o 
 -10   2   2        4.20        4.72      1.34 o 
  -9   2   2      105.40      105.84      1.94 o 
  -8   2   2      102.49      103.06      1.87 o 
  -7   2   2       97.87       99.06      1.53 o 
  -6   2   2      151.59      162.33      1.64 o 
  -5   2   2      160.75      170.48      1.58 o 
  -4   2   2      167.74      191.55      1.67 o 
  -3   2   2     1179.12     1182.83      6.16 o 
  -2   2   2     3444.91     3553.07     16.82 o 
  -1   2   2     3801.02     3814.25     17.26 o 
   0   2   2      931.22      976.56      5.20 o 
   1   2   2      104.17      105.17      0.88 o 
   2   2   2     2243.19     2438.34     11.73 o 
   3   2   2       56.45       60.98      0.84 o 
   4   2   2      540.95      573.40      3.55 o 
   5   2   2       57.95       59.87      1.01 o 
   6   2   2       23.27       19.79      0.68 o 
   7   2   2      155.98      147.26      2.09 o 
   8   2   2       48.01       39.78      1.30 o 
   9   2   2       22.59       22.80      1.56 o 
  10   2   2        0.86        1.93      1.63 o 
 -11   3   2       15.02       18.65      1.95 o 
 -10   3   2       32.79       32.19      1.62 o 
  -9   3   2        6.50        7.43      1.29 o 
  -8   3   2      534.85      510.15      4.34 o 
  -7   3   2      128.03      128.49      2.11 o 
  -6   3   2       32.99       26.31      0.89 o 
  -5   3   2       89.60       92.86      1.17 o 
  -4   3   2      230.51      245.91      2.00 o 
  -3   3   2      175.15      166.24      1.42 o 
  -2   3   2      245.05      264.31      1.81 o 
  -1   3   2      204.04      202.80      1.22 o 
   0   3   2      857.40      837.79      4.32 o 
   1   3   2     1022.90     1028.59      5.10 o 
   2   3   2       23.53       18.44      0.53 o 
   3   3   2      170.98      185.60      1.57 o 
   4   3   2      523.94      556.80      3.42 o 
   5   3   2      241.62      264.88      2.26 o 
   6   3   2      505.13      468.43      3.25 o 
   7   3   2      136.12      123.80      1.79 o 
   8   3   2       26.65       23.64      1.40 o 
   9   3   2        2.06        3.53      1.64 o 
  10   3   2       21.00       25.47      2.26 o 
 -11   4   2        1.80        4.63      1.58 o 
 -10   4   2       17.71       22.36      1.60 o 
  -9   4   2       10.81        9.39      1.29 o 
  -8   4   2      137.97      133.27      2.13 o 
  -7   4   2       75.21       71.56      1.57 o 
  -6   4   2       81.45       76.92      1.36 o 
  -5   4   2      398.14      413.46      3.06 o 
  -4   4   2      716.52      748.29      4.09 o 
  -3   4   2     1258.96     1282.82      6.35 o 
  -2   4   2      832.10      836.97      4.00 o 
  -1   4   2      187.82      203.74      1.32 o 
   0   4   2     1708.51     1882.71      8.49 o 
   1   4   2       62.05       60.63      0.75 o 
   2   4   2      354.57      399.93      2.42 o 
   3   4   2     1316.82     1438.69      7.29 o 
   4   4   2        6.77        5.35      0.56 o 
   5   4   2        7.90        9.79      0.77 o 
   6   4   2        3.68        1.40      0.78 o 
   7   4   2      480.80      453.28      3.71 o 
   8   4   2       16.80       18.07      1.21 o 
   9   4   2        9.95        9.34      1.32 o 
  10   4   2       19.76       25.71      1.82 o 
 -11   5   2        0.86       -0.43      1.70 o 
 -10   5   2       52.52       57.01      1.95 o 
  -9   5   2       18.21       18.73      1.36 o 
  -8   5   2       29.76       32.94      1.39 o 
  -7   5   2       19.83       18.60      1.26 o 
  -6   5   2       62.33       63.26      1.32 o 
  -5   5   2       44.14       48.43      1.03 o 
  -4   5   2      269.33      264.94      2.02 o 
  -3   5   2       63.11       60.41      1.12 o 
  -2   5   2      130.04      124.55      1.19 o 
  -1   5   2      418.59      470.14      2.65 o 
   0   5   2       80.14       85.57      0.96 o 
   1   5   2     3074.71     3195.57     14.94 o 
   2   5   2      104.34      107.82      1.08 o 
   3   5   2        9.11        8.69      0.53 o 
   4   5   2       13.63       18.44      0.74 o 
   5   5   2       77.27       71.25      1.24 o 
   6   5   2      951.34      907.91      5.75 o 
   7   5   2       41.65       35.32      1.39 o 
   8   5   2       38.77       32.16      1.34 o 
   9   5   2        8.35        8.40      1.50 o 
  10   5   2        0.16       -0.69      1.53 o 
 -11   6   2        2.88        1.81      1.62 o 
 -10   6   2       16.42       16.97      1.55 o 
  -9   6   2       63.11       64.53      1.77 o 
  -8   6   2       18.39       23.11      1.39 o 
  -7   6   2       66.16       47.40      1.55 o 
  -6   6   2      172.52      165.07      2.08 o 
  -5   6   2       87.96       82.68      1.25 o 
  -4   6   2        6.36        7.55      0.63 o 
  -3   6   2       39.97       43.83      0.83 o 
  -2   6   2      789.35      815.85      4.44 o 
  -1   6   2      514.69      579.84      3.22 o 
   0   6   2      790.86      858.60      4.54 o 
   1   6   2       96.36      123.00      1.33 o 
   2   6   2      136.47      148.39      1.37 o 
   3   6   2       51.50       46.98      0.83 o 
   4   6   2       35.42       30.18      0.93 o 
   5   6   2       20.68       22.80      0.94 o 
   6   6   2       58.81       53.13      1.33 o 
   7   6   2      239.36      223.62      2.78 o 
   8   6   2        3.46        2.99      1.26 o 
   9   6   2       45.58       47.43      1.83 o 
  10   6   2       19.47       20.12      1.96 o 
 -10   7   2       13.02       12.81      1.56 o 
  -9   7   2       38.37       37.48      1.58 o 
  -8   7   2      197.28      183.92      2.48 o 
  -7   7   2      120.42      111.33      2.15 o 
  -6   7   2       37.59       38.27      1.11 o 
  -5   7   2      110.02      106.84      1.50 o 
  -4   7   2       66.80       71.70      1.22 o 
  -3   7   2      293.22      294.62      2.15 o 
  -2   7   2      152.35      158.94      1.53 o 
  -1   7   2      480.79      514.57      3.05 o 
   0   7   2       91.04      104.20      1.30 o 
   1   7   2      681.19      751.07      4.28 o 
   2   7   2       77.04       77.80      1.15 o 
   3   7   2     1148.20     1148.07      6.09 o 
   4   7   2       80.47       76.12      1.21 o 
   5   7   2        9.37        9.96      0.88 o 
   6   7   2      131.66      151.68      2.06 o 
   7   7   2       83.14       77.77      1.90 o 
   8   7   2       13.95       17.98      1.45 o 
   9   7   2       12.28       15.55      1.87 o 
 -10   8   2       13.42       15.24      1.83 o 
  -9   8   2       69.65       63.36      2.30 o 
  -8   8   2       96.72       95.43      2.26 o 
  -7   8   2       27.89       28.68      1.51 o 
  -6   8   2       13.91        9.67      1.20 o 
  -5   8   2      131.59      126.63      1.72 o 
  -4   8   2       25.17       27.96      0.88 o 
  -3   8   2      253.18      266.37      2.33 o 
  -2   8   2       12.76       13.75      0.74 o 
  -1   8   2       75.16       71.62      1.00 o 
   0   8   2       39.24       39.47      0.97 o 
   1   8   2      144.15      146.16      1.56 o 
   2   8   2      243.74      260.93      2.25 o 
   3   8   2       70.81       70.57      1.30 o 
   4   8   2      122.23      116.59      1.57 o 
   5   8   2        6.32        2.69      0.86 o 
   6   8   2       16.69       18.59      1.45 o 
   7   8   2       27.64       31.34      1.60 o 
   8   8   2       15.96       15.83      1.62 o 
   9   8   2       12.46       13.21      1.86 o 
 -10   9   2        6.59        6.85      1.93 o 
  -9   9   2       62.04       62.38      2.62 o 
  -8   9   2       38.49       38.89      1.80 o 
  -7   9   2       10.89       13.73      1.51 o 
  -6   9   2       26.98       28.23      1.40 o 
  -5   9   2       86.32       87.74      1.50 o 
  -4   9   2      315.12      314.46      2.67 o 
  -3   9   2      878.37      859.13      5.51 o 
  -2   9   2       13.11       13.34      0.95 o 
  -1   9   2       92.86       92.59      1.33 o 
   0   9   2      154.42      152.41      1.95 o 
   1   9   2       79.25       70.81      1.32 o 
   2   9   2        2.70        1.37      0.86 o 
   3   9   2       63.03       62.00      1.29 o 
   4   9   2      815.37      778.38      5.37 o 
   5   9   2        8.61        7.15      1.12 o 
   6   9   2       52.45       48.71      1.61 o 
   7   9   2       11.05       11.45      1.52 o 
   8   9   2        6.08        5.63      1.68 o 
   9   9   2        8.77        6.02      2.25 o 
  -9  10   2       11.24        8.26      2.08 o 
  -8  10   2       11.04       12.70      1.63 o 
  -7  10   2        0.00       -1.19      1.34 o 
  -6  10   2       88.47       78.36      1.87 o 
  -5  10   2       10.72       10.51      1.17 o 
  -4  10   2       30.80       32.74      1.20 o 
  -3  10   2      204.74      202.50      2.42 o 
  -2  10   2       33.25       30.78      1.07 o 
  -1  10   2      532.41      565.88      3.94 o 
   0  10   2       15.18       19.35      1.02 o 
   1  10   2       83.47       80.73      1.50 o 
   2  10   2      184.14      173.93      2.03 o 
   3  10   2        5.36        5.29      1.12 o 
   4  10   2      881.64      846.55      6.30 o 
   5  10   2      260.26      250.38      3.07 o 
   6  10   2       34.19       32.34      1.92 o 
   7  10   2        6.58        6.50      1.81 o 
   8  10   2       33.39       35.39      2.12 o 
  -9  11   2        7.13        8.92      2.03 o 
  -8  11   2        5.14        5.91      1.92 o 
  -7  11   2       43.32       45.32      2.10 o 
  -6  11   2      131.71      121.13      2.23 o 
  -5  11   2       93.37       88.57      1.85 o 
  -4  11   2       12.38        7.93      1.13 o 
  -3  11   2      144.15      128.46      1.90 o 
  -2  11   2        3.75        4.06      1.04 o 
  -1  11   2        5.61        5.94      1.48 o 
   0  11   2        8.15        6.87      1.00 o 
   1  11   2      518.67      490.32      3.84 o 
   2  11   2       25.94       26.37      1.17 o 
   3  11   2       13.69       14.78      1.22 o 
   4  11   2       49.51       45.79      1.49 o 
   5  11   2       12.56       14.69      1.47 o 
   6  11   2       76.82       73.99      2.27 o 
   7  11   2        1.95        1.64      1.67 o 
   8  11   2        9.92        8.53      1.98 o 
  -8  12   2       24.12       23.92      2.33 o 
  -7  12   2       62.74       66.83      2.46 o 
  -6  12   2      115.09      113.87      2.53 o 
  -5  12   2       70.38       69.85      2.08 o 
  -4  12   2       47.75       45.93      1.90 o 
  -3  12   2      151.46      143.44      2.27 o 
  -2  12   2       28.85       27.00      1.08 o 
  -1  12   2      220.16      216.90      2.60 o 
   0  12   2      119.91      104.22      1.95 o 
   1  12   2        7.91        9.18      1.07 o 
   2  12   2       77.46       68.82      1.75 o 
   3  12   2       13.00        9.86      1.43 o 
   4  12   2      141.32      131.48      2.36 o 
   5  12   2       38.67       40.12      1.86 o 
   6  12   2        2.99        1.57      1.67 o 
   7  12   2       17.60       20.17      2.01 o 
  -7  13   2       47.30       49.32      2.37 o 
  -6  13   2        7.30        9.35      1.81 o 
  -5  13   2       17.23       12.97      1.52 o 
  -4  13   2        6.72        8.31      1.68 o 
  -3  13   2       41.24       42.15      1.63 o 
  -2  13   2       30.15       25.52      1.50 o 
  -1  13   2       18.73       15.82      1.27 o 
   0  13   2      108.47       96.40      1.91 o 
   1  13   2       75.50       59.20      1.76 o 
   2  13   2        2.88        3.95      1.21 o 
   3  13   2       43.56       48.06      1.83 o 
   4  13   2        9.90        9.88      1.41 o 
   5  13   2        1.69        4.25      1.50 o 
   6  13   2       20.80       25.07      2.04 o 
   7  13   2       41.08       40.78      2.39 o 
  -7  14   2        4.69        6.67      1.85 o 
  -6  14   2       22.17       22.76      1.95 o 
  -5  14   2       39.18       45.63      1.98 o 
  -4  14   2        8.33        6.86      2.09 o 
  -3  14   2      123.87      133.84      2.69 o 
  -2  14   2      119.61      114.16      2.70 o 
  -1  14   2       97.49       99.78      2.19 o 
   0  14   2       48.15       43.12      1.64 o 
   1  14   2       17.62       15.04      1.27 o 
   2  14   2        8.28       10.22      1.49 o 
   3  14   2       13.87       13.40      1.55 o 
   4  14   2        5.20        2.57      1.71 o 
   5  14   2        3.03        6.39      2.28 o 
   6  14   2        0.64        0.33      1.86 o 
  -6  15   2        7.08        4.84      2.10 o 
  -5  15   2        5.74        4.26      1.76 o 
  -4  15   2        0.37        0.52      1.68 o 
  -3  15   2        1.47        1.17      1.24 o 
  -2  15   2       84.70       80.88      2.26 o 
  -1  15   2        5.22        4.90      1.39 o 
   0  15   2       21.80       20.45      1.75 o 
   1  15   2       54.57       56.44      1.92 o 
   2  15   2        6.54        3.63      1.95 o 
   3  15   2        3.75        3.90      1.73 o 
   4  15   2        2.70        2.54      1.95 o 
   5  15   2       11.00       11.29      2.38 o 
  -4  16   2       14.28       13.92      1.80 o 
  -3  16   2        6.36        7.18      1.90 o 
  -2  16   2       33.31       34.43      2.22 o 
  -1  16   2       64.62       73.15      2.39 o 
   0  16   2       28.12       31.68      1.88 o 
   1  16   2       22.07       21.54      2.04 o 
   2  16   2        5.54        3.88      1.84 o 
   3  16   2        1.45        0.93      2.06 o 
  -2  17   2        6.86        7.59      2.00 o 
  -1  17   2        1.82        4.25      1.87 o 
   0  17   2        3.63        1.67      1.83 o 
   1  17   2       12.98       15.97      2.06 o 
 -11   0   3       15.78       22.08      2.62 o 
 -10   0   3        2.24        2.97      1.74 o 
  -9   0   3      344.08      350.55      4.78 o 
  -8   0   3      343.44      333.16      3.97 o 
  -7   0   3      220.84      211.92      2.84 o 
  -6   0   3      938.36      928.22     11.12 o 
  -5   0   3      423.63      453.95      3.90 o 
  -4   0   3       48.36       42.96      1.09 o 
  -3   0   3       61.22       56.35      1.17 o 
  -2   0   3     1344.10     1416.36      9.99 o 
  -1   0   3      117.92      131.32      1.54 o 
   1   0   3        0.36       -0.30      0.41 o 
   2   0   3      361.66      377.71      3.79 o 
   3   0   3      102.78      106.10      1.88 o 
   4   0   3        1.33        0.31      0.91 o 
   5   0   3       15.98       17.31      1.03 o 
   6   0   3      114.24      106.48      2.00 o 
   7   0   3       20.78       18.96      1.27 o 
   8   0   3        1.16       -0.64      1.47 o 
   9   0   3        7.37        6.92      2.02 o 
  10   0   3       13.58       12.52      3.01 o 
 -11   1   3       21.36       19.06      1.48 o 
 -10   1   3       55.36       55.38      1.67 o 
  -9   1   3      156.00      157.73      2.26 o 
  -8   1   3      176.21      176.20      2.00 o 
  -7   1   3      152.92      151.11      1.69 o 
  -6   1   3      632.44      622.04      3.84 o 
  -5   1   3      224.55      237.13      1.82 o 
  -4   1   3      313.21      350.12      2.43 o 
  -3   1   3     1544.34     1594.05      7.75 o 
  -2   1   3     4798.43     5008.79     24.34 o 
  -1   1   3     1460.57     1501.68      7.59 o 
   0   1   3      448.62      449.18      2.85 o 
   1   1   3      322.34      357.97      2.78 o 
   2   1   3     1262.37     1334.50      7.92 o 
   3   1   3      405.42      439.47      2.87 o 
   4   1   3       19.21       19.00      0.65 o 
   5   1   3      134.75      140.01      1.98 o 
   6   1   3       35.25       35.02      0.92 o 
   7   1   3       76.37       74.31      1.43 o 
   8   1   3      119.80      102.79      1.97 o 
   9   1   3       40.55       44.67      1.82 o 
  10   1   3       12.59       12.87      1.89 o 
 -11   2   3       30.40       30.87      1.73 o 
 -10   2   3       17.78       19.28      1.48 o 
  -9   2   3        4.96        2.96      1.04 o 
  -8   2   3      113.19      101.99      1.84 o 
  -7   2   3      139.16      133.44      1.77 o 
  -6   2   3      405.15      413.66      3.07 o 
  -5   2   3      395.66      408.81      2.66 o 
  -4   2   3      325.08      345.83      2.44 o 
  -3   2   3      429.46      437.13      2.72 o 
  -2   2   3      216.30      211.53      1.44 o 
  -1   2   3    11378.22    11449.22     78.63 o 
   0   2   3       38.03       29.43      0.56 o 
   1   2   3       96.21      111.68      1.11 o 
   2   2   3      214.91      226.57      1.61 o 
   3   2   3       28.79       34.36      0.65 o 
   4   2   3      674.74      730.36      4.45 o 
   5   2   3       31.00       30.46      0.87 o 
   6   2   3      426.96      380.13      2.87 o 
   7   2   3       94.42       85.68      1.52 o 
   8   2   3       18.96       18.65      1.27 o 
   9   2   3       41.75       47.18      1.95 o 
  10   2   3        5.61        7.00      1.91 o 
 -11   3   3       13.46       16.35      1.71 o 
 -10   3   3        3.23        2.31      1.04 o 
  -9   3   3      173.81      169.40      2.56 o 
  -8   3   3      148.03      142.37      2.24 o 
  -7   3   3       23.40       21.72      1.03 o 
  -6   3   3       58.04       63.68      1.19 o 
  -5   3   3      312.66      314.63      2.32 o 
  -4   3   3      364.36      373.64      2.64 o 
  -3   3   3      299.07      292.59      2.14 o 
  -2   3   3      723.20      785.88      3.77 o 
  -1   3   3     1635.59     1786.78      7.85 o 
   0   3   3      353.03      365.86      2.07 o 
   1   3   3       24.17       23.44      0.50 o 
   2   3   3       35.02       34.42      0.66 o 
   3   3   3      162.72      169.85      1.41 o 
   4   3   3      418.20      428.12      2.56 o 
   5   3   3      122.14      117.88      1.27 o 
   6   3   3      405.92      385.68      2.73 o 
   7   3   3       14.54       13.31      0.99 o 
   8   3   3        3.20        1.95      1.15 o 
   9   3   3       34.69       36.63      2.13 o 
  10   3   3       35.56       35.41      2.09 o 
 -11   4   3        8.67        6.34      2.13 o 
 -10   4   3        3.55        4.27      1.38 o 
  -9   4   3       62.00       63.48      1.82 o 
  -8   4   3       11.78       13.16      1.19 o 
  -7   4   3       90.79       83.84      1.63 o 
  -6   4   3        6.10        8.63      0.91 o 
  -5   4   3      441.54      470.07      3.14 o 
  -4   4   3      133.82      150.25      1.49 o 
  -3   4   3      141.35      148.99      1.34 o 
  -2   4   3      396.75      396.08      2.33 o 
  -1   4   3      784.17      875.21      4.03 o 
   0   4   3      391.58      403.91      2.27 o 
   1   4   3      431.91      467.81      2.61 o 
   2   4   3        2.58        3.71      0.48 o 
   3   4   3       13.79       13.62      0.58 o 
   4   4   3        9.58        9.69      0.65 o 
   5   4   3       80.01       77.96      1.13 o 
   6   4   3      530.87      510.52      3.58 o 
   7   4   3       93.65       84.74      1.44 o 
   8   4   3        0.18        2.74      1.21 o 
   9   4   3       43.59       40.81      1.68 o 
  10   4   3        9.96        7.18      1.64 o 
 -11   5   3       18.99       19.83      1.65 o 
 -10   5   3       12.05       11.43      1.60 o 
  -9   5   3       28.40       28.87      1.44 o 
  -8   5   3       63.74       74.15      1.78 o 
  -7   5   3       59.93       56.71      1.51 o 
  -6   5   3      162.92      170.68      2.17 o 
  -5   5   3       20.89       22.42      0.84 o 
  -4   5   3        2.57        2.77      0.61 o 
  -3   5   3      151.74      175.46      1.43 o 
  -2   5   3       94.53      115.81      1.11 o 
  -1   5   3      548.47      610.88      3.09 o 
   0   5   3      355.53      391.34      2.36 o 
   1   5   3       93.86       89.68      0.98 o 
   2   5   3       75.17       74.01      0.87 o 
   3   5   3      206.93      205.96      1.72 o 
   4   5   3       15.64       14.94      0.80 o 
   5   5   3       81.37       78.47      1.35 o 
   6   5   3       25.69       20.76      1.06 o 
   7   5   3      284.84      269.81      2.76 o 
   8   5   3        6.94        9.85      1.40 o 
   9   5   3       19.61       22.85      1.68 o 
 -11   6   3       18.88       18.69      1.74 o 
 -10   6   3        4.31        4.75      1.47 o 
  -9   6   3       48.62       45.05      1.53 o 
  -8   6   3        6.53        3.65      1.24 o 
  -7   6   3      299.99      277.65      3.05 o 
  -6   6   3       44.48       51.29      1.36 o 
  -5   6   3       45.17       46.16      1.07 o 
  -4   6   3       50.70       53.98      0.98 o 
  -3   6   3       64.76       68.60      0.96 o 
  -2   6   3      288.75      302.30      2.02 o 
  -1   6   3       32.24       40.67      0.72 o 
   0   6   3     1182.76     1263.37      6.17 o 
   1   6   3      289.88      293.93      2.07 o 
   2   6   3      439.53      487.87      3.08 o 
   3   6   3       73.55       64.95      1.14 o 
   4   6   3       29.05       31.68      0.99 o 
   5   6   3      209.67      208.19      2.43 o 
   6   6   3      188.63      186.49      2.12 o 
   7   6   3       47.15       44.61      1.47 o 
   8   6   3       33.43       38.30      1.69 o 
   9   6   3       34.26       41.82      1.99 o 
 -10   7   3       22.62       27.12      1.73 o 
  -9   7   3       49.97       47.77      1.67 o 
  -8   7   3       55.29       59.19      1.81 o 
  -7   7   3      134.29      121.16      2.29 o 
  -6   7   3       76.84       68.36      1.51 o 
  -5   7   3      136.57      130.15      1.67 o 
  -4   7   3      126.76      127.53      1.54 o 
  -3   7   3       60.93       54.58      0.95 o 
  -2   7   3      136.56      143.68      1.40 o 
  -1   7   3       69.48       84.88      1.06 o 
   0   7   3      241.40      290.09      2.07 o 
   1   7   3      179.14      182.55      1.56 o 
   2   7   3      350.05      363.25      2.43 o 
   3   7   3        1.87        2.09      0.57 o 
   4   7   3       61.52       53.10      1.22 o 
   5   7   3       63.83       56.19      1.56 o 
   6   7   3      122.57      114.54      1.81 o 
   7   7   3        8.87       10.00      1.30 o 
   8   7   3       17.11       19.76      1.82 o 
   9   7   3       17.59       20.46      1.76 o 
 -10   8   3      101.90      101.88      2.53 o 
  -9   8   3        6.36        3.44      1.31 o 
  -8   8   3      103.55      111.33      2.40 o 
  -7   8   3       21.72       20.08      1.29 o 
  -6   8   3       86.45       84.39      1.65 o 
  -5   8   3       13.29       14.54      0.99 o 
  -4   8   3      228.81      217.06      2.01 o 
  -3   8   3      211.98      195.00      2.00 o 
  -2   8   3      209.81      202.78      1.81 o 
  -1   8   3      724.08      714.01      3.95 o 
   0   8   3       20.54       20.14      0.76 o 
   1   8   3       13.18       12.79      0.71 o 
   2   8   3      193.24      194.67      1.93 o 
   3   8   3      135.83      121.16      1.39 o 
   4   8   3     1223.05     1188.37      7.24 o 
   5   8   3        8.44        8.09      1.04 o 
   6   8   3       76.41       82.37      1.78 o 
   7   8   3       11.48       15.49      1.64 o 
   8   8   3       12.75       12.68      1.70 o 
   9   8   3       27.86       30.57      2.00 o 
 -10   9   3       60.82       62.53      2.28 o 
  -9   9   3       12.05        9.48      1.67 o 
  -8   9   3       27.85       28.54      1.74 o 
  -7   9   3       63.75       59.90      1.72 o 
  -6   9   3       55.30       51.28      1.43 o 
  -5   9   3       57.66       61.26      1.37 o 
  -4   9   3       97.09       86.73      1.44 o 
  -3   9   3      156.88      149.88      1.82 o 
  -2   9   3      218.36      228.99      2.11 o 
  -1   9   3      161.03      165.80      1.68 o 
   0   9   3       40.88       46.05      1.11 o 
   1   9   3       13.89       14.27      0.92 o 
   2   9   3       94.97       85.60      1.45 o 
   3   9   3        0.20       -0.85      0.85 o 
   4   9   3       69.24       62.50      1.37 o 
   5   9   3       19.72       20.76      1.41 o 
   6   9   3       39.88       44.28      1.63 o 
   7   9   3       28.21       24.66      1.78 o 
   8   9   3       35.53       40.52      2.80 o 
  -9  10   3       73.41       73.83      2.62 o 
  -8  10   3       54.79       56.31      2.14 o 
  -7  10   3       19.97       23.18      1.52 o 
  -6  10   3       41.03       41.59      1.46 o 
  -5  10   3      175.06      173.63      2.29 o 
  -4  10   3      123.30      121.36      1.70 o 
  -3  10   3      220.70      199.01      2.05 o 
  -2  10   3       91.44       87.99      1.40 o 
  -1  10   3      172.97      155.47      1.82 o 
   0  10   3      167.30      172.98      1.98 o 
   1  10   3       24.69       25.62      1.01 o 
   2  10   3      270.88      266.32      2.60 o 
   3  10   3       93.37       92.74      1.65 o 
   4  10   3       31.56       29.69      1.43 o 
   5  10   3       25.34       24.23      1.48 o 
   6  10   3       69.02       67.52      2.00 o 
   7  10   3        9.96       14.14      2.01 o 
   8  10   3       40.07       42.60      2.51 o 
  -9  11   3       16.59       16.17      2.14 o 
  -8  11   3       16.12       12.92      2.03 o 
  -7  11   3       93.17       92.62      2.09 o 
  -6  11   3       15.19       14.55      1.39 o 
  -5  11   3        7.16        5.95      1.35 o 
  -4  11   3       62.10       56.97      1.38 o 
  -3  11   3      185.66      176.75      2.13 o 
  -2  11   3      131.90      128.97      1.79 o 
  -1  11   3      192.34      176.10      2.64 o 
   0  11   3      133.24      107.70      1.75 o 
   1  11   3       99.68      100.39      1.70 o 
   2  11   3       13.07       13.50      1.17 o 
   3  11   3       26.61       22.50      1.33 o 
   4  11   3        4.15        6.42      1.22 o 
   5  11   3       18.60       15.89      2.42 o 
   6  11   3       60.07       59.02      2.24 o 
   7  11   3       33.44       43.02      2.19 o 
  -8  12   3       13.79       16.12      2.56 o 
  -7  12   3       13.59       17.22      1.91 o 
  -6  12   3       39.66       38.53      2.16 o 
  -5  12   3       11.78       10.93      1.17 o 
  -4  12   3       17.73       20.31      1.20 o 
  -3  12   3       21.45       19.51      1.40 o 
  -2  12   3       15.07       15.11      1.12 o 
  -1  12   3       94.20       89.31      1.71 o 
   0  12   3       29.54       29.38      1.42 o 
   1  12   3      102.46      108.14      1.87 o 
   2  12   3       40.52       41.80      1.40 o 
   3  12   3       41.27       42.12      1.63 o 
   4  12   3       30.70       28.62      1.84 o 
   5  12   3       24.25       26.59      1.87 o 
   6  12   3        7.57        7.39      1.82 o 
   7  12   3        0.08       -2.06      2.06 o 
  -7  13   3       21.27       19.55      2.10 o 
  -6  13   3       83.56       84.33      2.32 o 
  -5  13   3       24.37       23.78      1.79 o 
  -4  13   3       62.81       58.35      1.91 o 
  -3  13   3      128.39      135.57      2.14 o 
  -2  13   3       82.28       78.81      1.66 o 
  -1  13   3       33.26       34.19      1.31 o 
   0  13   3       96.62      107.00      1.88 o 
   1  13   3       54.71       60.19      1.79 o 
   2  13   3       13.13       10.57      1.37 o 
   3  13   3       61.63       61.12      1.88 o 
   4  13   3        2.02        1.74      1.53 o 
   5  13   3       11.81       16.51      1.92 o 
   6  13   3       12.13       11.15      1.91 o 
  -7  14   3       31.33       32.16      2.19 o 
  -6  14   3       21.31       20.46      1.99 o 
  -5  14   3       11.30       14.01      2.41 o 
  -4  14   3        9.66        8.42      1.46 o 
  -3  14   3       96.11       91.47      2.19 o 
  -2  14   3        1.68       -0.37      1.00 o 
  -1  14   3        9.01        9.35      1.36 o 
   0  14   3       70.32       64.80      1.75 o 
   1  14   3       13.25       11.77      1.31 o 
   2  14   3       23.73       24.89      1.65 o 
   3  14   3        1.55        2.75      1.93 o 
   4  14   3       26.93       30.98      1.86 o 
   5  14   3       11.70       14.51      2.11 o 
  -5  15   3       16.70       22.33      2.22 o 
  -4  15   3        3.40        5.15      1.54 o 
  -3  15   3        6.35        5.47      1.58 o 
  -2  15   3        3.07        3.04      1.46 o 
  -1  15   3       37.49       41.31      1.85 o 
   0  15   3        1.69       -0.69      1.45 o 
   1  15   3        5.49        8.00      1.67 o 
   2  15   3       14.17       14.34      1.71 o 
   3  15   3        5.77        6.61      2.04 o 
   4  15   3       65.14       66.19      2.60 o 
  -4  16   3        0.38       -1.61      1.61 o 
  -3  16   3       54.55       58.49      2.29 o 
  -2  16   3       29.22       32.56      2.08 o 
  -1  16   3        6.01        9.89      1.82 o 
   0  16   3        6.81        8.19      1.91 o 
   1  16   3        0.66       -0.08      1.76 o 
   2  16   3       35.31       37.25      2.05 o 
   3  16   3        7.33        1.64      1.93 o 
 -11   0   4        1.45       -0.69      1.96 o 
 -10   0   4       19.24       17.08      1.76 o 
  -9   0   4       29.42       29.25      1.63 o 
  -8   0   4       13.82       11.69      1.22 o 
  -7   0   4      149.24      149.65      2.38 o 
  -6   0   4        1.49        2.22      1.30 o 
  -5   0   4       64.53       61.30      1.20 o 
  -4   0   4       38.49       32.91      1.19 o 
  -3   0   4       17.69       21.51      0.93 o 
  -2   0   4      103.66       86.37      1.38 o 
  -1   0   4      394.95      382.15      3.60 o 
   0   0   4      704.05      742.94      6.08 o 
   1   0   4        2.46        1.52      0.53 o 
   2   0   4      718.21      728.51      6.18 o 
   3   0   4      149.88      165.11      1.99 o 
   4   0   4      158.60      177.99      2.14 o 
   5   0   4      218.08      238.64      2.80 o 
   6   0   4       85.02       74.31      1.96 o 
   7   0   4      179.77      149.88      3.06 o 
   8   0   4       63.24       66.68      2.66 o 
   9   0   4       18.71       20.78      2.66 o 
  10   0   4        0.56       -0.50      2.46 o 
 -11   1   4        8.47        6.63      1.57 o 
 -10   1   4       65.78       63.37      1.73 o 
  -9   1   4        8.37        8.38      1.01 o 
  -8   1   4        0.83        1.87      0.94 o 
  -7   1   4       16.32       20.15      0.85 o 
  -6   1   4      239.58      238.17      2.17 o 
  -5   1   4       23.69       21.45      0.62 o 
  -4   1   4      137.61      128.28      1.27 o 
  -3   1   4       10.20       10.74      0.66 o 
  -2   1   4      476.76      508.28      3.01 o 
  -1   1   4      120.91      136.06      1.12 o 
   0   1   4      138.58      150.06      1.42 o 
   1   1   4     1473.36     1564.35      9.16 o 
   2   1   4      309.80      340.31      2.54 o 
   3   1   4      227.85      230.34      1.74 o 
   4   1   4       80.06       84.53      1.06 o 
   5   1   4        5.17        5.30      0.84 o 
   6   1   4      265.62      253.59      2.37 o 
   7   1   4       11.86        8.98      1.12 o 
   8   1   4       36.56       42.11      1.60 o 
   9   1   4       29.67       28.32      1.73 o 
 -11   2   4        2.02        0.14      1.36 o 
 -10   2   4       38.08       35.59      1.55 o 
  -9   2   4      239.65      225.75      2.60 o 
  -8   2   4       65.90       59.10      1.28 o 
  -7   2   4      188.80      189.82      2.03 o 
  -6   2   4      281.14      269.61      2.35 o 
  -5   2   4      138.37      133.69      1.41 o 
  -4   2   4      378.07      398.41      2.71 o 
  -3   2   4      598.90      622.39      3.70 o 
  -2   2   4     3123.02     3298.93     15.92 o 
  -1   2   4      204.63      212.77      1.45 o 
   0   2   4       19.04       18.02      0.62 o 
   1   2   4       21.93       23.34      0.71 o 
   2   2   4      114.97      109.63      0.97 o 
   3   2   4       54.57       59.85      0.94 o 
   4   2   4        7.90        7.80      0.56 o 
   5   2   4      540.33      501.18      3.34 o 
   6   2   4        3.95        3.58      1.03 o 
   7   2   4      100.38       91.18      1.71 o 
   8   2   4       18.70       15.45      1.29 o 
   9   2   4       41.29       43.88      1.95 o 
 -11   3   4        2.70        2.91      1.47 o 
 -10   3   4      109.36      107.57      2.15 o 
  -9   3   4       97.32       97.00      1.92 o 
  -8   3   4       53.67       53.76      1.35 o 
  -7   3   4       67.03       72.09      1.44 o 
  -6   3   4       23.53       22.63      0.97 o 
  -5   3   4       39.21       36.47      0.85 o 
  -4   3   4      136.11      134.10      1.44 o 
  -3   3   4      224.04      238.99      1.78 o 
  -2   3   4      434.73      450.32      2.55 o 
  -1   3   4       10.97       11.26      0.47 o 
   0   3   4       28.33       30.62      0.71 o 
   1   3   4      124.35      138.34      1.36 o 
   2   3   4      154.71      151.93      1.17 o 
   3   3   4      256.34      257.75      1.73 o 
   4   3   4       92.44       93.29      1.24 o 
   5   3   4      211.89      223.47      2.07 o 
   6   3   4      227.30      202.48      2.05 o 
   7   3   4       84.96       79.54      1.60 o 
   8   3   4        0.23        2.64      1.16 o 
   9   3   4        2.55        3.02      1.65 o 
 -11   4   4        8.74       10.52      1.66 o 
 -10   4   4       12.44       16.42      1.62 o 
  -9   4   4       10.96       10.97      1.30 o 
  -8   4   4       61.20       66.00      1.76 o 
  -7   4   4       72.38       69.77      1.48 o 
  -6   4   4       88.48       97.42      1.58 o 
  -5   4   4      231.89      211.76      2.00 o 
  -4   4   4      142.97      148.58      1.51 o 
  -3   4   4       65.32       61.73      0.91 o 
  -2   4   4      296.96      287.37      1.80 o 
  -1   4   4      663.67      695.82      3.51 o 
   0   4   4      279.35      338.96      2.17 o 
   1   4   4       51.17       46.90      0.68 o 
   2   4   4      538.06      595.99      3.55 o 
   3   4   4      274.20      281.11      1.97 o 
   4   4   4      294.33      286.37      1.98 o 
   5   4   4       81.93       73.16      1.21 o 
   6   4   4      273.56      259.69      2.43 o 
   7   4   4       39.72       37.73      1.30 o 
   8   4   4        8.63       11.23      1.59 o 
   9   4   4        2.48        4.74      1.73 o 
 -11   5   4       14.04        8.25      1.74 o 
 -10   5   4       41.67       43.81      1.94 o 
  -9   5   4       74.34       79.60      1.97 o 
  -8   5   4       63.40       53.93      1.97 o 
  -7   5   4      103.25      103.58      1.78 o 
  -6   5   4      341.37      330.18      2.99 o 
  -5   5   4      487.89      464.80      3.29 o 
  -4   5   4       38.40       41.25      0.97 o 
  -3   5   4       42.20       43.24      0.81 o 
  -2   5   4      233.55      255.63      1.74 o 
  -1   5   4      656.23      739.09      3.66 o 
   0   5   4     2025.97     2072.26     10.12 o 
   1   5   4      100.05       99.26      1.05 o 
   2   5   4      263.20      253.45      1.99 o 
   3   5   4      192.21      196.40      1.73 o 
   4   5   4      173.40      166.28      1.59 o 
   5   5   4      902.59      898.19      4.88 o 
   6   5   4      162.77      145.93      1.81 o 
   7   5   4        8.07        5.82      1.17 o 
   8   5   4       80.74       82.29      2.27 o 
   9   5   4       18.30       22.46      2.11 o 
 -11   6   4       27.32       30.17      1.94 o 
 -10   6   4        8.79       10.68      1.59 o 
  -9   6   4       20.19       20.35      1.44 o 
  -8   6   4       26.12       23.09      1.35 o 
  -7   6   4       45.44       50.08      1.49 o 
  -6   6   4       52.58       55.37      1.44 o 
  -5   6   4       81.14       84.39      1.39 o 
  -4   6   4       90.44       91.27      1.26 o 
  -3   6   4        3.68        6.38      0.57 o 
  -2   6   4       94.92       92.33      1.08 o 
  -1   6   4       17.09       17.87      0.58 o 
   0   6   4       30.63       31.25      0.72 o 
   1   6   4       68.73       67.40      0.92 o 
   2   6   4      579.02      593.34      3.45 o 
   3   6   4      121.63      111.50      1.48 o 
   4   6   4      124.54      129.00      1.55 o 
   5   6   4      146.51      134.16      1.68 o 
   6   6   4       58.99       55.83      1.45 o 
   7   6   4        2.78        1.33      1.29 o 
   8   6   4       22.36       19.19      1.75 o 
   9   6   4       68.53       72.90      2.58 o 
 -10   7   4       45.38       44.64      2.17 o 
  -9   7   4       33.99       35.09      1.72 o 
  -8   7   4       37.38       33.30      1.56 o 
  -7   7   4       10.95       13.87      1.73 o 
  -6   7   4       48.23       45.77      1.47 o 
  -5   7   4       15.01       18.01      0.96 o 
  -4   7   4       51.30       55.05      1.04 o 
  -3   7   4        1.87        1.24      0.67 o 
  -2   7   4      107.07      102.23      1.21 o 
  -1   7   4      103.23       94.95      1.05 o 
   0   7   4       48.21       49.80      0.86 o 
   1   7   4        2.19        2.04      0.58 o 
   2   7   4      151.29      159.33      1.56 o 
   3   7   4       48.20       46.58      1.05 o 
   4   7   4       39.82       32.74      1.05 o 
   5   7   4      289.16      290.61      2.93 o 
   6   7   4        4.40        5.55      0.97 o 
   7   7   4       54.57       61.58      1.90 o 
   8   7   4        1.84        3.80      1.56 o 
 -10   8   4        7.31        8.99      1.61 o 
  -9   8   4       16.64       15.56      1.68 o 
  -8   8   4        6.78        4.73      1.36 o 
  -7   8   4       64.81       60.41      1.74 o 
  -6   8   4      117.09      108.39      2.03 o 
  -5   8   4      180.57      170.88      1.99 o 
  -4   8   4      335.37      341.15      2.60 o 
  -3   8   4        0.81       -0.30      0.71 o 
  -2   8   4       34.08       34.19      0.89 o 
  -1   8   4       49.45       47.69      0.90 o 
   0   8   4       16.99       19.18      0.72 o 
   1   8   4       64.93       71.91      1.11 o 
   2   8   4      808.65      819.62      4.76 o 
   3   8   4      148.45      135.24      1.54 o 
   4   8   4        1.43        1.04      0.84 o 
   5   8   4       13.49       17.80      1.24 o 
   6   8   4       13.97       13.97      1.43 o 
   7   8   4       30.75       32.77      1.73 o 
   8   8   4       16.12       19.51      1.74 o 
 -10   9   4       46.17       41.45      2.08 o 
  -9   9   4       36.96       39.70      1.87 o 
  -8   9   4        2.94        4.36      1.45 o 
  -7   9   4       42.63       42.01      1.65 o 
  -6   9   4       45.80       46.82      1.47 o 
  -5   9   4       14.23       13.18      1.10 o 
  -4   9   4      271.05      280.27      2.54 o 
  -3   9   4      272.30      259.16      2.33 o 
  -2   9   4      206.80      219.45      1.98 o 
  -1   9   4      145.45      122.21      1.59 o 
   0   9   4      141.08      136.47      1.55 o 
   1   9   4      131.07      131.68      1.73 o 
   2   9   4       66.92       62.04      1.30 o 
   3   9   4      730.38      700.30      4.33 o 
   4   9   4      125.08      129.03      1.94 o 
   5   9   4       96.85       91.28      2.07 o 
   6   9   4        2.12        2.21      1.15 o 
   7   9   4        7.46        7.56      1.81 o 
   8   9   4        3.08        2.94      1.96 o 
  -9  10   4        4.20        0.53      1.59 o 
  -8  10   4        3.29        2.29      1.65 o 
  -7  10   4       70.72       63.32      1.84 o 
  -6  10   4       54.69       57.11      1.62 o 
  -5  10   4        6.74        3.90      1.22 o 
  -4  10   4       82.37       77.79      1.44 o 
  -3  10   4       25.95       22.88      0.98 o 
  -2  10   4       50.69       50.71      1.10 o 
  -1  10   4       74.19       78.81      1.38 o 
   0  10   4      100.24       92.09      1.48 o 
   1  10   4        3.99        4.16      1.01 o 
   2  10   4        9.17        8.86      0.98 o 
   3  10   4       27.41       26.18      1.22 o 
   4  10   4       63.84       55.74      1.66 o 
   5  10   4       71.48       72.28      1.98 o 
   6  10   4        1.87        4.41      1.41 o 
   7  10   4       40.19       46.04      2.29 o 
  -9  11   4       52.53       57.71      2.63 o 
  -8  11   4       29.99       32.21      2.08 o 
  -7  11   4       35.17       35.63      1.72 o 
  -6  11   4       22.38       23.93      1.61 o 
  -5  11   4       62.75       56.32      1.63 o 
  -4  11   4       68.66       67.30      1.45 o 
  -3  11   4       20.27       16.52      0.98 o 
  -2  11   4       78.17       69.47      1.28 o 
  -1  11   4       13.66        9.92      0.97 o 
   0  11   4      266.12      255.73      2.66 o 
   1  11   4        8.33        7.75      1.13 o 
   2  11   4       42.91       44.19      1.38 o 
   3  11   4       11.69       11.08      1.63 o 
   4  11   4       74.77       73.16      1.93 o 
   5  11   4       50.24       46.90      1.79 o 
   6  11   4       10.18       12.98      1.71 o 
   7  11   4        5.21        4.25      2.16 o 
  -8  12   4       77.22       85.01      2.97 o 
  -7  12   4       93.20       92.41      2.52 o 
  -6  12   4       41.25       45.02      1.89 o 
  -5  12   4        2.62        4.90      1.21 o 
  -4  12   4       53.77       49.24      1.48 o 
  -3  12   4       11.62       12.81      1.19 o 
  -2  12   4       98.37       95.07      1.72 o 
  -1  12   4      114.46      100.72      1.83 o 
   0  12   4       79.99       70.30      1.59 o 
   1  12   4       65.29       62.31      1.79 o 
   2  12   4       31.49       32.54      1.38 o 
   3  12   4      248.63      245.32      3.23 o 
   4  12   4        4.02        0.90      1.43 o 
   5  12   4        4.73        3.88      1.63 o 
   6  12   4        0.04       -1.16      1.77 o 
  -7  13   4       43.14       42.57      2.42 o 
  -6  13   4        7.44        7.88      1.58 o 
  -5  13   4        1.93        3.28      1.79 o 
  -4  13   4       82.92       84.17      2.10 o 
  -3  13   4       88.81       87.78      1.89 o 
  -2  13   4        6.34        8.19      1.37 o 
  -1  13   4       10.66        8.09      1.35 o 
   0  13   4        0.98        0.67      1.27 o 
   1  13   4       13.12       13.22      1.40 o 
   2  13   4       25.78       25.33      1.50 o 
   3  13   4       44.97       47.30      1.89 o 
   4  13   4       14.90       15.91      1.97 o 
   5  13   4        1.05       -1.82      1.85 o 
  -6  14   4       16.24       17.50      1.87 o 
  -5  14   4       12.94       13.78      1.80 o 
  -4  14   4       29.10       32.63      1.75 o 
  -3  14   4       13.73       13.02      1.54 o 
  -2  14   4       83.40       80.70      1.97 o 
  -1  14   4       43.63       40.80      1.52 o 
   0  14   4        4.78        3.00      1.25 o 
   1  14   4        2.84        4.23      1.33 o 
   2  14   4       73.32       75.32      2.18 o 
   3  14   4       18.45       18.46      2.19 o 
   4  14   4       17.47       20.91      2.16 o 
  -5  15   4       15.90       18.10      1.90 o 
  -4  15   4        3.78        4.38      1.64 o 
  -3  15   4       89.22       82.83      2.19 o 
  -2  15   4        6.19        5.52      1.68 o 
  -1  15   4       14.21        8.75      1.56 o 
   0  15   4       88.58       91.28      2.41 o 
   1  15   4        3.29        1.50      1.54 o 
   2  15   4        1.13        2.60      1.63 o 
   3  15   4        5.00        7.09      1.85 o 
  -3  16   4       54.02       57.06      2.21 o 
  -2  16   4       59.58       72.05      2.39 o 
  -1  16   4       47.14       50.56      2.16 o 
   0  16   4       75.78       79.48      2.40 o 
   1  16   4        6.36        3.66      1.84 o 
   2  16   4       22.98       23.71      2.16 o 
 -11   0   5        2.19        2.18      1.93 o 
 -10   0   5       35.50       36.99      2.15 o 
  -9   0   5       38.08       41.40      1.73 o 
  -8   0   5       15.21       15.20      1.76 o 
  -7   0   5        4.00        2.35      1.08 o 
  -6   0   5      114.25      112.53      2.32 o 
  -5   0   5      121.92      129.07      2.10 o 
  -4   0   5      137.84      132.78      2.48 o 
  -3   0   5       37.59       32.61      1.16 o 
  -2   0   5      387.53      424.32      4.01 o 
  -1   0   5       45.36       42.50      1.11 o 
   1   0   5       61.76       62.86      1.15 o 
   2   0   5      112.34      112.20      1.66 o 
   3   0   5        1.93        2.18      0.64 o 
   4   0   5       39.59       38.33      1.10 o 
   5   0   5       85.03       77.75      1.57 o 
   6   0   5       23.84       24.46      1.71 o 
   7   0   5        4.76        1.29      1.71 o 
   8   0   5       32.87       37.49      2.91 o 
   9   0   5        4.22        1.33      3.33 o 
 -11   1   5        7.50        7.32      1.72 o 
 -10   1   5      144.95      149.28      2.48 o 
  -9   1   5      101.93       98.07      1.69 o 
  -8   1   5      122.62      109.68      1.55 o 
  -7   1   5      135.48      136.51      1.73 o 
  -6   1   5      229.67      222.60      2.66 o 
  -5   1   5      135.52      126.87      1.42 o 
  -4   1   5      647.74      667.50      4.33 o 
  -3   1   5      624.68      657.66      4.04 o 
  -2   1   5       91.88      110.10      1.17 o 
  -1   1   5       17.81       22.02      0.61 o 
   0   1   5       18.45       17.36      0.60 o 
   1   1   5     1277.76     1355.19      8.26 o 
   2   1   5      172.33      173.13      1.56 o 
   3   1   5       24.68       23.63      0.63 o 
   4   1   5       78.82       84.10      1.31 o 
   5   1   5       66.85       61.72      1.11 o 
   6   1   5        7.31        5.00      1.10 o 
   7   1   5       29.65       29.02      1.51 o 
   8   1   5       27.03       31.08      1.73 o 
   9   1   5        8.75       10.78      1.91 o 
 -11   2   5        7.77        3.00      1.70 o 
 -10   2   5      100.73       96.40      2.12 o 
  -9   2   5       67.89       63.09      1.52 o 
  -8   2   5        8.21       10.48      0.92 o 
  -7   2   5       26.02       25.53      0.88 o 
  -6   2   5      199.81      203.52      2.26 o 
  -5   2   5      133.62      130.90      1.59 o 
  -4   2   5      121.84      117.71      1.38 o 
  -3   2   5      985.99     1039.09      5.66 o 
  -2   2   5      481.09      475.61      2.82 o 
  -1   2   5      121.89      116.84      1.09 o 
   0   2   5      866.94      921.78      5.31 o 
   1   2   5       33.74       41.23      0.82 o 
   2   2   5      340.16      360.96      2.61 o 
   3   2   5      237.58      247.38      1.84 o 
   4   2   5       38.48       39.87      0.93 o 
   5   2   5       78.92       77.45      1.32 o 
   6   2   5      125.82      121.30      1.74 o 
   7   2   5       58.25       53.16      1.72 o 
   8   2   5       27.58       28.81      1.72 o 
   9   2   5        0.12       -0.88      1.60 o 
 -11   3   5        5.60        7.60      2.55 o 
 -10   3   5        4.49        1.41      1.30 o 
  -9   3   5       22.53       25.13      1.25 o 
  -8   3   5       13.17       13.22      0.94 o 
  -7   3   5       88.22       86.71      1.43 o 
  -6   3   5        5.00        6.08      0.75 o 
  -5   3   5       13.58       15.50      0.85 o 
  -4   3   5      110.72      114.69      1.41 o 
  -3   3   5        1.03        1.43      0.48 o 
  -2   3   5     3458.94     3663.99     17.84 o 
  -1   3   5       63.76       67.78      0.94 o 
   0   3   5      308.29      296.27      2.31 o 
   1   3   5       43.15       43.03      0.86 o 
   2   3   5      126.55      124.45      1.40 o 
   3   3   5      272.03      275.86      1.83 o 
   4   3   5       47.71       47.30      0.95 o 
   5   3   5     1288.66     1229.49      6.63 o 
   6   3   5       86.60       75.53      1.50 o 
   7   3   5       14.27       13.66      1.31 o 
   8   3   5       11.68       13.29      1.70 o 
   9   3   5       12.41       11.70      1.98 o 
 -11   4   5        9.53       10.90      2.12 o 
 -10   4   5       62.97       64.72      1.96 o 
  -9   4   5       25.03       27.19      1.37 o 
  -8   4   5       63.70       66.65      1.49 o 
  -7   4   5       29.31       33.74      1.21 o 
  -6   4   5        4.17        4.56      0.94 o 
  -5   4   5       13.72       13.22      0.91 o 
  -4   4   5       18.56       18.13      0.74 o 
  -3   4   5      974.65     1038.32      5.12 o 
  -2   4   5     1227.15     1304.26      6.79 o 
  -1   4   5       12.26        7.91      0.63 o 
   0   4   5      464.57      507.17      3.33 o 
   1   4   5       79.23       85.13      1.16 o 
   2   4   5      254.78      263.10      2.16 o 
   3   4   5      153.24      164.28      1.36 o 
   4   4   5      403.66      377.50      2.55 o 
   5   4   5        2.82        0.31      0.84 o 
   6   4   5      344.93      315.02      3.21 o 
   7   4   5        4.76        3.34      1.27 o 
   8   4   5        3.86        0.35      1.58 o 
   9   4   5       31.55       37.44      2.27 o 
 -11   5   5        0.12       -0.86      1.74 o 
 -10   5   5       81.83       81.07      2.27 o 
  -9   5   5       10.30       10.83      1.49 o 
  -8   5   5      195.28      190.61      2.80 o 
  -7   5   5       45.53       48.50      1.36 o 
  -6   5   5        8.50        6.75      0.97 o 
  -5   5   5        4.05        4.96      0.71 o 
  -4   5   5      186.92      176.43      1.73 o 
  -3   5   5      497.43      504.11      2.98 o 
  -2   5   5       44.93       39.80      0.75 o 
  -1   5   5       13.14       16.05      0.59 o 
   0   5   5        1.56        2.08      0.45 o 
   1   5   5       35.14       37.39      0.93 o 
   2   5   5      117.50      107.79      1.54 o 
   3   5   5        0.15       -0.23      0.55 o 
   4   5   5       28.37       26.82      0.92 o 
   5   5   5        0.63       -0.71      0.71 o 
   6   5   5       10.58       14.89      1.25 o 
   7   5   5       15.62       19.65      1.41 o 
   8   5   5        7.50        7.48      1.77 o 
 -11   6   5        7.70        5.51      2.26 o 
 -10   6   5        2.65       -1.31      1.74 o 
  -9   6   5       17.28       17.34      1.48 o 
  -8   6   5       76.74       74.91      1.80 o 
  -7   6   5       66.18       61.03      1.53 o 
  -6   6   5       35.09       33.53      1.20 o 
  -5   6   5       79.20       79.64      1.52 o 
  -4   6   5      148.25      144.45      1.56 o 
  -3   6   5       79.89       70.88      1.04 o 
  -2   6   5      495.40      512.09      2.99 o 
  -1   6   5       98.51      118.12      1.22 o 
   0   6   5       83.90       83.68      1.08 o 
   1   6   5      659.43      678.91      3.95 o 
   2   6   5      251.54      250.04      2.36 o 
   3   6   5       78.16       68.06      1.18 o 
   4   6   5       21.56       21.28      0.91 o 
   5   6   5       37.21       39.29      1.18 o 
   6   6   5       60.81       58.39      1.71 o 
   7   6   5       16.44       15.92      1.41 o 
   8   6   5      101.03      112.05      2.79 o 
 -10   7   5       48.47       46.13      2.05 o 
  -9   7   5       15.00       21.60      1.85 o 
  -8   7   5        6.55        6.43      1.19 o 
  -7   7   5        8.71        8.08      1.12 o 
  -6   7   5       51.42       54.14      1.46 o 
  -5   7   5       18.12       19.62      1.05 o 
  -4   7   5      115.30      106.64      1.39 o 
  -3   7   5       15.08       14.08      0.77 o 
  -2   7   5       83.99       84.98      1.10 o 
  -1   7   5       92.75       83.03      1.22 o 
   0   7   5      242.58      245.34      1.95 o 
   1   7   5        1.61        2.38      0.58 o 
   2   7   5       74.86       69.70      1.11 o 
   3   7   5      623.83      590.96      4.06 o 
   4   7   5       30.88       34.13      1.06 o 
   5   7   5       23.48       19.70      1.16 o 
   6   7   5       18.10       21.40      1.40 o 
   7   7   5       17.92       21.56      1.61 o 
   8   7   5       16.96       19.56      1.95 o 
 -10   8   5       33.65       38.15      2.07 o 
  -9   8   5       36.56       35.08      1.97 o 
  -8   8   5       18.19       21.24      1.53 o 
  -7   8   5        5.22        5.94      1.16 o 
  -6   8   5       48.76       50.32      1.80 o 
  -5   8   5       24.47       23.77      1.14 o 
  -4   8   5       36.26       37.95      1.09 o 
  -3   8   5      227.48      237.89      2.11 o 
  -2   8   5      262.92      272.37      2.15 o 
  -1   8   5      143.07      139.56      1.46 o 
   0   8   5      187.29      195.48      1.75 o 
   1   8   5        8.34        7.46      0.72 o 
   2   8   5       51.39       45.49      0.96 o 
   3   8   5      323.66      305.86      2.42 o 
   4   8   5       48.18       46.78      1.47 o 
   5   8   5      276.90      263.21      3.10 o 
   6   8   5       13.35       11.48      1.52 o 
   7   8   5        0.58        1.51      1.41 o 
   8   8   5        4.83        3.31      1.67 o 
  -9   9   5       88.84       93.39      3.07 o 
  -8   9   5       13.42       10.80      1.44 o 
  -7   9   5       28.21       25.64      1.52 o 
  -6   9   5        1.52       -0.94      1.13 o 
  -5   9   5       67.23       63.66      1.56 o 
  -4   9   5      271.43      251.71      2.37 o 
  -3   9   5       91.40       92.08      1.42 o 
  -2   9   5      132.18      124.11      1.57 o 
  -1   9   5       62.74       68.23      1.20 o 
   0   9   5       48.28       44.94      1.04 o 
   1   9   5      156.85      139.44      1.66 o 
   2   9   5       40.99       39.06      1.01 o 
   3   9   5      135.56      138.57      1.94 o 
   4   9   5       36.70       38.20      1.39 o 
   5   9   5        1.57        1.49      1.24 o 
   6   9   5       13.64       13.53      1.52 o 
   7   9   5       15.23       20.30      1.69 o 
  -9  10   5        7.71       10.04      2.04 o 
  -8  10   5        5.47       10.84      1.54 o 
  -7  10   5        8.22        7.89      1.75 o 
  -6  10   5       63.07       61.04      1.81 o 
  -5  10   5       64.22       62.76      1.66 o 
  -4  10   5       34.17       29.36      1.12 o 
  -3  10   5        3.01        3.01      0.87 o 
  -2  10   5      116.39      107.87      1.55 o 
  -1  10   5      207.38      188.88      2.08 o 
   0  10   5       94.43       94.56      1.51 o 
   1  10   5       45.23       43.54      1.21 o 
   2  10   5        5.76        5.31      1.04 o 
   3  10   5      150.68      142.23      2.47 o 
   4  10   5        4.93        2.58      1.31 o 
   5  10   5       14.45       14.30      1.51 o 
   6  10   5       24.69       31.34      2.07 o 
   7  10   5       15.15       18.91      1.76 o 
  -8  11   5       26.70       28.81      1.77 o 
  -7  11   5       29.23       29.62      1.73 o 
  -6  11   5       42.03       42.90      1.72 o 
  -5  11   5       15.32       17.02      1.28 o 
  -4  11   5      123.46      130.86      2.00 o 
  -3  11   5      118.55      117.40      1.90 o 
  -2  11   5       15.85       17.08      1.08 o 
  -1  11   5       65.21       60.94      1.37 o 
   0  11   5       90.97       97.16      1.78 o 
   1  11   5       10.77       12.25      1.30 o 
   2  11   5       83.67       81.65      1.75 o 
   3  11   5       15.88       15.89      1.57 o 
   4  11   5        5.46        9.64      1.36 o 
   5  11   5       17.66       17.77      1.63 o 
   6  11   5       14.48       18.57      1.93 o 
  -8  12   5       27.68       31.87      2.25 o 
  -7  12   5       28.21       32.06      1.96 o 
  -6  12   5        0.34        0.61      1.39 o 
  -5  12   5       34.94       34.03      1.50 o 
  -4  12   5       19.80       25.08      1.32 o 
  -3  12   5       12.42       14.40      1.19 o 
  -2  12   5       28.98       31.29      1.37 o 
  -1  12   5       29.95       23.05      1.29 o 
   0  12   5       21.58       24.44      1.34 o 
   1  12   5        2.58        3.44      1.35 o 
   2  12   5        7.85        8.45      1.35 o 
   3  12   5       20.25       25.61      1.59 o 
   4  12   5       10.78       11.18      1.71 o 
   5  12   5        3.46        0.13      1.57 o 
  -7  13   5        8.15        7.56      1.85 o 
  -6  13   5       27.31       30.46      1.81 o 
  -5  13   5       12.32       11.90      1.79 o 
  -4  13   5       12.81       17.21      1.52 o 
  -3  13   5       21.50       21.50      1.38 o 
  -2  13   5      118.88      121.20      2.10 o 
  -1  13   5       14.29       16.24      1.31 o 
   0  13   5       41.38       47.13      1.69 o 
   1  13   5        3.30        3.85      1.37 o 
   2  13   5        1.42        0.62      1.48 o 
   3  13   5      121.98      115.81      2.40 o 
   4  13   5       19.41       26.86      2.08 o 
   5  13   5       80.29       85.10      2.63 o 
  -6  14   5       14.57       15.81      2.13 o 
  -5  14   5        7.76        7.18      1.85 o 
  -4  14   5       34.99       33.72      1.75 o 
  -3  14   5        9.30        6.08      1.51 o 
  -2  14   5        2.91        1.92      1.57 o 
  -1  14   5       71.41       80.24      1.89 o 
   0  14   5        8.96        6.74      1.34 o 
   1  14   5        7.94        8.46      1.69 o 
   2  14   5        0.76        1.88      1.75 o 
   3  14   5       21.19       21.48      2.21 o 
   4  14   5       76.51       89.60      2.71 o 
  -5  15   5        4.16        4.61      1.98 o 
  -4  15   5      113.97      113.88      2.69 o 
  -3  15   5       10.63       13.31      2.40 o 
  -2  15   5       39.30       44.21      1.82 o 
  -1  15   5        5.70        8.65      1.48 o 
   0  15   5        0.08        1.16      1.49 o 
   1  15   5       42.51       43.30      1.89 o 
   2  15   5        0.62       -0.05      1.61 o 
  -2  16   5        1.53        0.01      1.68 o 
  -1  16   5       17.59       20.08      1.88 o 
   0  16   5        0.99       -1.06      1.76 o 
 -11   0   6       35.53       40.80      3.08 o 
 -10   0   6       13.48       17.98      1.92 o 
  -9   0   6       65.17       64.71      2.29 o 
  -8   0   6        8.55        9.57      1.66 o 
  -7   0   6       54.51       50.61      1.90 o 
  -6   0   6       74.35       67.47      2.30 o 
  -5   0   6       52.14       54.95      1.76 o 
  -4   0   6      119.69      117.74      2.04 o 
  -3   0   6       11.13       13.60      0.99 o 
  -2   0   6      246.71      226.67      2.49 o 
  -1   0   6      303.55      333.53      3.74 o 
   0   0   6      203.39      223.66      2.47 o 
   1   0   6       95.57      111.66      2.52 o 
   2   0   6       35.39       36.43      0.80 o 
   3   0   6      509.02      515.07      5.35 o 
   4   0   6        5.62        8.26      0.90 o 
   5   0   6      107.64      105.27      2.30 o 
   6   0   6      107.96      102.56      3.04 o 
   7   0   6        5.86        6.80      2.30 o 
   8   0   6       21.30       22.30      2.77 o 
 -11   1   6       67.85       69.40      2.87 o 
 -10   1   6       41.76       44.13      1.69 o 
  -9   1   6       22.21       27.07      1.33 o 
  -8   1   6       13.01       12.40      1.01 o 
  -7   1   6       73.33       72.98      1.42 o 
  -6   1   6      111.29      110.11      1.56 o 
  -5   1   6       15.31       16.45      1.15 o 
  -4   1   6       50.25       45.31      1.04 o 
  -3   1   6      142.03      137.14      1.48 o 
  -2   1   6       60.06       54.94      0.78 o 
  -1   1   6      119.12      123.16      1.20 o 
   0   1   6       20.64       18.94      0.71 o 
   1   1   6      192.84      212.84      2.01 o 
   2   1   6       17.82       22.17      0.69 o 
   3   1   6        8.79        8.95      0.53 o 
   4   1   6       71.42       72.77      1.21 o 
   5   1   6      130.50      129.71      1.58 o 
   6   1   6       10.15       10.45      1.43 o 
   7   1   6        7.64       10.87      1.47 o 
   8   1   6       31.83       39.38      2.12 o 
 -11   2   6        1.34        3.07      1.71 o 
 -10   2   6       67.52       67.06      1.93 o 
  -9   2   6       11.42       17.06      1.37 o 
  -8   2   6       79.50       78.39      1.79 o 
  -7   2   6      230.07      211.39      2.39 o 
  -6   2   6      121.84      121.07      1.94 o 
  -5   2   6      150.71      155.42      2.02 o 
  -4   2   6       85.93       80.90      1.29 o 
  -3   2   6      975.36      973.75      5.53 o 
  -2   2   6       70.59       73.61      0.96 o 
  -1   2   6       10.83       13.92      0.48 o 
   0   2   6      199.02      207.37      1.88 o 
   1   2   6      315.28      317.78      2.49 o 
   2   2   6       75.52       77.09      1.12 o 
   3   2   6       10.68       13.40      0.88 o 
   4   2   6      203.92      200.29      1.80 o 
   5   2   6       43.04       35.73      1.25 o 
   6   2   6      176.81      169.76      2.63 o 
   7   2   6       13.73       15.09      1.77 o 
   8   2   6        1.95        0.01      1.61 o 
 -11   3   6       31.66       33.40      2.55 o 
 -10   3   6       34.52       31.68      1.69 o 
  -9   3   6       25.52       26.41      1.39 o 
  -8   3   6       56.82       56.40      1.66 o 
  -7   3   6      163.18      161.33      2.14 o 
  -6   3   6       55.86       53.41      1.32 o 
  -5   3   6       59.14       60.61      1.22 o 
  -4   3   6       47.63       52.72      1.09 o 
  -3   3   6      996.20     1031.42      5.65 o 
  -2   3   6       79.41       77.10      1.05 o 
  -1   3   6      174.54      182.47      1.69 o 
   0   3   6       98.20      101.79      1.34 o 
   1   3   6      112.86      104.20      1.37 o 
   2   3   6       37.68       39.04      0.94 o 
   3   3   6       18.65       20.24      1.03 o 
   4   3   6       18.56       15.74      1.21 o 
   5   3   6      196.43      191.72      2.34 o 
   6   3   6       11.92        9.98      1.31 o 
   7   3   6       37.60       45.16      1.97 o 
   8   3   6        1.17       -1.74      2.77 o 
 -11   4   6       29.03       32.07      2.44 o 
 -10   4   6       16.24       16.92      1.83 o 
  -9   4   6        3.58        1.20      1.30 o 
  -8   4   6      162.34      153.21      2.27 o 
  -7   4   6      162.73      163.00      2.34 o 
  -6   4   6      105.91      102.71      1.78 o 
  -5   4   6       77.25       72.01      1.36 o 
  -4   4   6       36.62       41.93      1.01 o 
  -3   4   6      584.90      588.18      3.65 o 
  -2   4   6       83.81       89.39      1.11 o 
  -1   4   6      243.69      260.74      1.90 o 
   0   4   6       20.99       24.25      0.78 o 
   1   4   6      227.76      240.39      2.22 o 
   2   4   6       56.10       55.37      1.16 o 
   3   4   6       95.33       91.47      1.42 o 
   4   4   6      169.78      160.25      2.06 o 
   5   4   6       11.30       11.42      1.08 o 
   6   4   6       35.51       34.26      1.39 o 
   7   4   6       50.57       48.63      2.49 o 
   8   4   6        8.64        9.02      1.77 o 
 -11   5   6        1.11       -0.35      1.87 o 
 -10   5   6       23.98       21.78      2.00 o 
  -9   5   6       32.68       36.06      1.68 o 
  -8   5   6       50.93       48.97      1.77 o 
  -7   5   6        2.64        3.36      1.11 o 
  -6   5   6      146.88      140.61      2.25 o 
  -5   5   6       35.00       34.20      1.14 o 
  -4   5   6        5.11        6.00      0.81 o 
  -3   5   6       63.27       63.83      1.11 o 
  -2   5   6       80.38       87.72      1.09 o 
  -1   5   6      454.03      475.90      2.94 o 
   0   5   6       15.86       17.28      0.82 o 
   1   5   6      257.86      252.04      2.26 o 
   2   5   6       92.77       90.80      1.39 o 
   3   5   6      498.43      484.91      3.68 o 
   4   5   6      306.27      320.39      2.93 o 
   5   5   6      164.15      150.34      2.19 o 
   6   5   6       14.48       17.70      1.38 o 
   7   5   6       53.23       52.94      2.09 o 
   8   5   6       60.81       60.84      2.48 o 
 -10   6   6        6.36        8.57      2.10 o 
  -9   6   6       51.22       50.66      1.92 o 
  -8   6   6       11.68       12.35      1.58 o 
  -7   6   6      125.40      120.66      2.18 o 
  -6   6   6       86.37       93.78      2.30 o 
  -5   6   6       28.32       28.64      1.20 o 
  -4   6   6        8.66        9.14      0.90 o 
  -3   6   6      253.14      247.49      1.93 o 
  -2   6   6       31.84       29.04      0.77 o 
  -1   6   6       49.73       51.66      0.93 o 
   0   6   6       50.03       57.78      1.19 o 
   1   6   6      298.62      299.52      2.63 o 
   2   6   6       11.21       10.16      0.89 o 
   3   6   6       21.30       19.59      1.03 o 
   4   6   6      133.05      125.92      1.91 o 
   5   6   6        3.77        4.19      1.09 o 
   6   6   6       12.61       14.95      1.37 o 
   7   6   6        4.96        4.50      2.12 o 
 -10   7   6        3.62        2.13      1.80 o 
  -9   7   6       18.81       20.22      1.64 o 
  -8   7   6       86.81       83.77      2.11 o 
  -7   7   6       42.31       40.65      1.54 o 
  -6   7   6      176.16      180.72      2.48 o 
  -5   7   6      208.05      203.95      2.35 o 
  -4   7   6       22.66       24.05      1.00 o 
  -3   7   6       34.31       38.50      0.93 o 
  -2   7   6      181.70      178.79      1.65 o 
  -1   7   6      105.51      111.25      1.32 o 
   0   7   6       30.82       28.09      0.78 o 
   1   7   6      277.10      265.62      2.50 o 
   2   7   6      362.26      354.14      3.02 o 
   3   7   6       21.52       19.30      1.07 o 
   4   7   6      190.17      192.59      2.35 o 
   5   7   6       18.43       17.37      1.31 o 
   6   7   6        6.33        6.18      1.31 o 
   7   7   6        3.62        2.49      1.91 o 
 -10   8   6        9.46        5.25      2.18 o 
  -9   8   6       18.02       20.56      1.83 o 
  -8   8   6       64.85       64.18      2.02 o 
  -7   8   6       12.12       14.08      1.33 o 
  -6   8   6        8.14        7.87      1.19 o 
  -5   8   6       59.32       61.24      1.52 o 
  -4   8   6       78.75       75.62      1.39 o 
  -3   8   6      109.68      116.44      1.48 o 
  -2   8   6      116.33      104.46      1.34 o 
  -1   8   6       56.64       49.51      0.99 o 
   0   8   6       17.32       19.13      0.85 o 
   1   8   6      103.78      111.07      1.64 o 
   2   8   6      174.02      164.76      1.76 o 
   3   8   6       67.17       63.02      1.42 o 
   4   8   6        1.65        1.64      1.16 o 
   5   8   6       34.68       35.13      1.64 o 
   6   8   6       96.08      100.00      2.31 o 
   7   8   6        2.63        1.45      1.55 o 
  -9   9   6       23.02       25.79      1.91 o 
  -8   9   6        9.50        9.40      1.48 o 
  -7   9   6       22.48       25.69      1.55 o 
  -6   9   6        1.71        4.52      1.57 o 
  -5   9   6       40.79       38.32      1.41 o 
  -4   9   6       78.71       74.86      1.44 o 
  -3   9   6       53.82       53.53      1.24 o 
  -2   9   6      108.70      108.15      1.46 o 
  -1   9   6       88.08       75.21      1.28 o 
   0   9   6      194.70      191.63      1.92 o 
   1   9   6       12.11       12.52      0.83 o 
   2   9   6       39.61       37.81      1.44 o 
   3   9   6        0.88        2.75      1.06 o 
   4   9   6      120.15      121.41      2.29 o 
   5   9   6        6.08        2.59      1.48 o 
   6   9   6        3.46        5.23      1.73 o 
  -9  10   6       15.29       14.02      1.92 o 
  -8  10   6       27.26       32.11      1.78 o 
  -7  10   6       46.93       52.93      1.88 o 
  -6  10   6        1.66        2.67      1.24 o 
  -5  10   6       35.79       36.72      1.57 o 
  -4  10   6       13.60       16.37      1.14 o 
  -3  10   6       44.76       41.28      1.24 o 
  -2  10   6      149.26      133.46      1.85 o 
  -1  10   6       72.06       70.59      1.44 o 
   0  10   6       39.01       34.36      1.10 o 
   1  10   6       65.63       65.41      1.41 o 
   2  10   6        5.02        5.19      1.32 o 
   3  10   6       12.36        8.93      1.46 o 
   4  10   6       15.02       15.52      1.56 o 
   5  10   6        3.11        4.03      1.61 o 
   6  10   6        7.72       13.55      1.91 o 
  -8  11   6       27.03       24.12      1.82 o 
  -7  11   6       11.31       10.27      1.58 o 
  -6  11   6       15.58       19.47      1.53 o 
  -5  11   6        6.16        7.37      1.44 o 
  -4  11   6       17.06       17.64      1.24 o 
  -3  11   6        3.65        1.24      0.98 o 
  -2  11   6       19.04       15.90      1.05 o 
  -1  11   6       13.06       18.20      1.12 o 
   0  11   6       30.09       27.57      1.38 o 
   1  11   6       12.76       14.25      1.19 o 
   2  11   6       94.30       91.35      2.04 o 
   3  11   6       22.64       26.79      1.65 o 
   4  11   6       18.68       15.08      1.66 o 
   5  11   6        1.69        3.54      1.88 o 
  -7  12   6        4.32        2.46      1.73 o 
  -6  12   6        1.54        3.29      1.48 o 
  -5  12   6       48.76       53.30      1.72 o 
  -4  12   6       27.19       27.04      1.48 o 
  -3  12   6       70.21       69.35      1.79 o 
  -2  12   6        8.38        7.52      1.26 o 
  -1  12   6       58.32       61.34      1.79 o 
   0  12   6        9.95        9.31      1.29 o 
   1  12   6       37.07       38.46      1.53 o 
   2  12   6        0.04        0.45      1.24 o 
   3  12   6        9.42       12.31      1.64 o 
   4  12   6        7.10        7.62      1.80 o 
   5  12   6       30.33       33.24      2.34 o 
  -6  13   6        1.66        1.01      1.76 o 
  -5  13   6       11.62       12.86      1.88 o 
  -4  13   6       11.24        9.13      1.50 o 
  -3  13   6       12.73       12.67      1.45 o 
  -2  13   6       22.04       20.13      1.50 o 
  -1  13   6       49.80       52.02      1.76 o 
   0  13   6       38.29       39.23      1.66 o 
   1  13   6       11.27       10.07      1.38 o 
   2  13   6        6.53        4.61      1.47 o 
   3  13   6       33.70       34.60      1.98 o 
   4  13   6        2.91        0.82      2.18 o 
  -5  14   6       19.62       19.94      1.97 o 
  -4  14   6       84.87       96.58      2.65 o 
  -3  14   6       60.70       63.78      2.02 o 
  -2  14   6       10.42       10.90      1.57 o 
  -1  14   6        5.62        6.00      1.51 o 
   0  14   6        8.30        8.59      1.47 o 
   1  14   6       46.25       47.91      1.99 o 
   2  14   6       56.39       59.48      2.03 o 
  -3  15   6       34.73       42.40      2.05 o 
  -2  15   6        2.92        2.22      1.63 o 
  -1  15   6       20.55       26.92      1.83 o 
   0  15   6       15.04       14.20      1.97 o 
   1  15   6        1.73        4.11      1.83 o 
 -11   0   7        1.04        0.51      3.02 o 
 -10   0   7        8.78        6.01      2.04 o 
  -9   0   7       10.75       11.31      2.18 o 
  -8   0   7       12.81       12.67      2.04 o 
  -7   0   7        1.79        0.55      1.67 o 
  -6   0   7      103.49       99.98      3.58 o 
  -5   0   7       27.25       31.13      1.59 o 
  -4   0   7       89.87       92.39      2.02 o 
  -3   0   7       26.47       27.28      1.30 o 
  -2   0   7       63.58       59.75      1.34 o 
  -1   0   7       21.44       19.18      1.03 o 
   0   0   7        4.01        3.18      1.48 o 
   1   0   7      218.81      194.61      3.15 o 
   2   0   7        0.11        1.59      0.86 o 
   3   0   7        6.78        7.87      0.86 o 
   4   0   7       21.34       24.40      1.58 o 
   5   0   7        1.99        1.65      1.56 o 
   6   0   7        7.28        9.32      2.05 o 
   7   0   7        0.36       -0.44      2.05 o 
   8   0   7       21.09       21.05      4.14 o 
 -11   1   7       38.07       41.86      2.21 o 
 -10   1   7       19.67       19.29      1.72 o 
  -9   1   7       25.03       24.18      1.64 o 
  -8   1   7       20.24       16.71      1.19 o 
  -7   1   7       24.78       25.10      1.20 o 
  -6   1   7      105.64      102.95      1.74 o 
  -5   1   7      107.27      109.43      1.82 o 
  -4   1   7       21.52       17.56      0.86 o 
  -3   1   7       58.22       55.83      1.06 o 
  -2   1   7       33.90       34.07      0.73 o 
  -1   1   7       94.60       96.40      1.04 o 
   0   1   7      216.88      219.66      2.09 o 
   1   1   7        8.79        6.07      0.99 o 
   2   1   7        7.91        9.90      0.80 o 
   3   1   7       40.72       41.02      1.12 o 
   4   1   7       27.21       23.10      1.00 o 
   5   1   7       35.57       36.35      1.35 o 
   6   1   7       18.84       19.64      1.54 o 
   7   1   7       11.20        6.26      1.76 o 
   8   1   7        9.49       12.18      1.91 o 
 -11   2   7       36.25       40.38      2.48 o 
 -10   2   7       50.31       53.66      2.10 o 
  -9   2   7        1.38       -0.83      1.24 o 
  -8   2   7       68.98       68.02      1.80 o 
  -7   2   7       26.45       24.85      1.23 o 
  -6   2   7       75.86       74.36      1.57 o 
  -5   2   7       14.91       15.05      1.10 o 
  -4   2   7       86.29       96.46      1.53 o 
  -3   2   7      199.78      202.05      1.96 o 
  -2   2   7        6.82        5.89      0.51 o 
  -1   2   7      229.94      237.50      2.15 o 
   0   2   7      106.66      109.46      1.44 o 
   1   2   7       95.87      101.45      1.46 o 
   2   2   7       43.19       39.43      0.93 o 
   3   2   7       84.95       83.06      1.58 o 
   4   2   7      769.11      734.08      5.09 o 
   5   2   7        6.92        4.60      0.99 o 
   6   2   7        2.17        2.17      1.34 o 
   7   2   7        1.56        2.55      1.58 o 
 -11   3   7       29.77       28.21      2.31 o 
 -10   3   7       32.33       31.03      1.87 o 
  -9   3   7        7.40        3.48      1.21 o 
  -8   3   7       19.35       17.68      1.47 o 
  -7   3   7       19.70       19.23      1.34 o 
  -6   3   7       49.18       50.01      1.51 o 
  -5   3   7       25.09       22.62      1.17 o 
  -4   3   7       53.09       58.54      1.29 o 
  -3   3   7       94.72       88.80      1.39 o 
  -2   3   7       41.45       41.69      0.86 o 
  -1   3   7      172.23      182.42      1.83 o 
   0   3   7       22.20       19.85      0.88 o 
   1   3   7       42.31       48.18      1.08 o 
   2   3   7       62.49       61.44      1.57 o 
   3   3   7        2.13       -0.91      0.98 o 
   4   3   7      257.58      255.40      2.90 o 
   5   3   7      244.10      227.98      3.21 o 
   6   3   7       11.29       12.11      1.39 o 
   7   3   7       11.80       18.24      2.14 o 
 -10   4   7        3.09        3.05      1.76 o 
  -9   4   7       19.84       19.14      1.63 o 
  -8   4   7       20.53       21.17      1.50 o 
  -7   4   7       77.72       75.82      1.82 o 
  -6   4   7        4.72        3.13      1.25 o 
  -5   4   7        3.90        2.05      1.09 o 
  -4   4   7      142.71      140.10      1.80 o 
  -3   4   7      687.01      696.53      4.61 o 
  -2   4   7       14.63       18.08      0.83 o 
  -1   4   7       55.27       59.20      1.21 o 
   0   4   7       46.80       45.25      1.10 o 
   1   4   7       80.48       78.02      1.40 o 
   2   4   7      214.21      219.75      2.30 o 
   3   4   7       79.22       75.96      1.44 o 
   4   4   7       83.02       74.08      1.72 o 
   5   4   7       42.01       40.47      1.81 o 
   6   4   7        1.00        3.45      1.43 o 
   7   4   7       20.28       27.15      2.09 o 
 -10   5   7       16.03       13.97      1.82 o 
  -9   5   7       72.44       69.89      2.17 o 
  -8   5   7       38.98       43.07      1.95 o 
  -7   5   7        0.83        1.28      1.35 o 
  -6   5   7       28.11       25.81      1.26 o 
  -5   5   7       30.96       27.20      1.18 o 
  -4   5   7      295.95      306.25      2.78 o 
  -3   5   7      666.91      649.75      5.61 o 
  -2   5   7        4.73        5.52      0.67 o 
  -1   5   7       23.35       22.22      0.90 o 
   0   5   7      308.99      299.51      2.66 o 
   1   5   7      100.18       90.51      1.56 o 
   2   5   7      103.23      102.54      1.66 o 
   3   5   7       43.22       38.05      1.28 o 
   4   5   7       50.84       51.54      1.60 o 
   5   5   7        0.52       -1.31      1.37 o 
   6   5   7       28.21       32.10      1.89 o 
   7   5   7       33.86       40.88      2.31 o 
 -10   6   7       38.31       39.33      2.48 o 
  -9   6   7        8.52       10.00      1.87 o 
  -8   6   7        9.14        8.71      1.71 o 
  -7   6   7       60.33       57.40      1.73 o 
  -6   6   7       23.90       25.43      1.46 o 
  -5   6   7      111.70      109.04      1.90 o 
  -4   6   7      140.27      132.44      1.69 o 
  -3   6   7      412.99      396.83      3.21 o 
  -2   6   7       46.10       43.14      0.90 o 
  -1   6   7       16.65       14.34      0.87 o 
   0   6   7       25.35       27.39      1.02 o 
   1   6   7      224.30      228.64      2.35 o 
   2   6   7      648.58      634.68      4.72 o 
   3   6   7       11.63       11.54      1.20 o 
   4   6   7       53.97       53.49      1.81 o 
   5   6   7       90.56       95.89      2.49 o 
   6   6   7        2.38       -1.23      1.57 o 
   7   6   7        4.23        8.19      2.17 o 
 -10   7   7        2.51        2.90      1.99 o 
  -9   7   7        9.17       10.96      1.90 o 
  -8   7   7       18.88       19.64      1.60 o 
  -7   7   7       19.39       22.57      1.58 o 
  -6   7   7       10.67        9.39      1.31 o 
  -5   7   7       20.17       22.39      1.36 o 
  -4   7   7        2.51        3.72      0.90 o 
  -3   7   7       37.04       38.47      1.04 o 
  -2   7   7       54.61       48.70      1.02 o 
  -1   7   7      109.63       94.38      1.45 o 
   0   7   7       80.54       71.14      1.41 o 
   1   7   7       91.50       86.87      1.57 o 
   2   7   7       73.95       66.82      1.77 o 
   3   7   7       32.88       36.28      1.35 o 
   4   7   7       23.09       24.93      1.71 o 
   5   7   7       15.59       11.42      1.63 o 
   6   7   7        0.49       -0.12      1.75 o 
  -9   8   7        0.01        0.22      1.82 o 
  -8   8   7       27.56       28.24      1.56 o 
  -7   8   7       19.31       20.00      1.39 o 
  -6   8   7       15.76       18.28      1.61 o 
  -5   8   7       60.38       57.06      1.62 o 
  -4   8   7       27.57       26.56      1.18 o 
  -3   8   7       84.14       84.06      1.42 o 
  -2   8   7       78.17       71.66      1.32 o 
  -1   8   7      240.09      232.88      2.08 o 
   0   8   7        4.91        3.28      1.05 o 
   1   8   7       38.04       37.18      1.28 o 
   2   8   7       18.34       18.49      1.21 o 
   3   8   7       30.10       32.17      1.36 o 
   4   8   7      216.71      203.66      3.19 o 
   5   8   7        6.23        7.76      1.79 o 
   6   8   7        9.02       16.64      1.83 o 
  -9   9   7       35.52       36.51      2.08 o 
  -8   9   7        2.61        3.20      1.42 o 
  -7   9   7       29.40       28.03      1.70 o 
  -6   9   7       21.95       22.73      1.55 o 
  -5   9   7       16.92       18.26      1.31 o 
  -4   9   7       10.37        7.95      1.18 o 
  -3   9   7       21.20       21.25      1.17 o 
  -2   9   7      115.78      103.18      1.65 o 
  -1   9   7       11.91       13.92      1.01 o 
   0   9   7       64.90       62.60      1.36 o 
   1   9   7        7.91        6.90      1.31 o 
   2   9   7        1.46        3.90      1.13 o 
   3   9   7        0.78        0.97      1.50 o 
   4   9   7       24.21       27.11      1.99 o 
   5   9   7       41.50       49.18      2.27 o 
   6   9   7        5.02        7.77      1.87 o 
  -8  10   7        2.32        0.32      1.53 o 
  -7  10   7       21.84       23.55      1.68 o 
  -6  10   7        7.06        5.31      1.81 o 
  -5  10   7       23.56       26.22      1.47 o 
  -4  10   7       10.25       12.94      1.19 o 
  -3  10   7       19.21       21.40      1.32 o 
  -2  10   7       70.15       65.84      1.66 o 
  -1  10   7       41.70       46.44      1.42 o 
   0  10   7        3.26        2.37      0.90 o 
   1  10   7      103.28      109.28      1.88 o 
   2  10   7       74.58       78.28      2.70 o 
   3  10   7        5.33        6.86      1.57 o 
   4  10   7       30.90       40.93      2.31 o 
   5  10   7        5.13        3.45      1.99 o 
  -8  11   7        2.07        4.11      1.73 o 
  -7  11   7       10.01       13.89      2.03 o 
  -6  11   7        0.98        1.16      1.78 o 
  -5  11   7       49.36       53.65      1.81 o 
  -4  11   7       20.47       22.56      1.33 o 
  -3  11   7       42.19       43.42      1.42 o 
  -2  11   7        3.09        2.08      1.06 o 
  -1  11   7        3.45        0.13      1.23 o 
   0  11   7       18.36       20.26      1.32 o 
   1  11   7       29.36       31.43      1.55 o 
   2  11   7       51.22       49.15      1.90 o 
   3  11   7        3.63        1.86      1.56 o 
   4  11   7       10.81        9.54      2.35 o 
  -7  12   7       31.68       31.21      2.11 o 
  -6  12   7       32.18       34.62      1.91 o 
  -5  12   7        9.09        9.22      1.54 o 
  -4  12   7       22.69       21.60      1.47 o 
  -3  12   7       44.18       44.57      1.68 o 
  -2  12   7        9.21       11.61      1.48 o 
  -1  12   7       20.24       20.98      1.54 o 
   0  12   7       31.06       29.54      1.51 o 
   1  12   7       29.43       30.06      1.59 o 
   2  12   7       91.32       86.77      2.36 o 
   3  12   7        1.33        1.21      1.63 o 
  -6  13   7       12.99       14.09      2.27 o 
  -5  13   7        4.81        7.12      1.85 o 
  -4  13   7        9.37       11.44      2.07 o 
  -3  13   7       18.81       21.25      1.58 o 
  -2  13   7        8.63       11.62      1.54 o 
  -1  13   7       14.23       19.88      1.66 o 
   0  13   7        5.39        6.55      1.54 o 
   1  13   7       19.51       18.92      1.77 o 
   2  13   7       45.95       56.47      2.30 o 
  -4  14   7        2.50        5.00      1.95 o 
  -3  14   7        4.88        0.58      1.64 o 
  -2  14   7       50.16       53.16      2.49 o 
  -1  14   7       21.59       21.64      1.61 o 
   0  14   7        2.34        0.56      1.53 o 
   1  14   7        5.82        4.69      1.65 o 
 -10   0   8        0.34        1.53      2.28 o 
  -9   0   8        3.61        3.80      2.02 o 
  -8   0   8        0.02        2.42      1.93 o 
  -7   0   8      129.46      132.94      3.42 o 
  -6   0   8       40.31       44.81      1.98 o 
  -5   0   8      149.62      143.27      2.78 o 
  -4   0   8       64.60       65.92      1.81 o 
  -3   0   8       17.79       15.19      1.23 o 
  -2   0   8        1.87        1.69      0.77 o 
  -1   0   8        5.18        6.22      0.85 o 
   0   0   8        6.60       12.24      1.38 o 
   1   0   8       31.11       38.89      1.95 o 
   2   0   8      137.89      149.53      3.23 o 
   3   0   8       10.38       15.59      1.84 o 
   4   0   8      404.77      391.45      5.68 o 
   5   0   8       17.19       18.38      1.53 o 
   6   0   8        0.06        0.98      1.78 o 
   7   0   8        0.01        0.86      2.99 o 
 -10   1   8       14.11       16.62      1.87 o 
  -9   1   8       13.84       15.27      1.80 o 
  -8   1   8       24.19       25.03      1.62 o 
  -7   1   8      160.95      157.00      2.54 o 
  -6   1   8       27.80       28.07      1.33 o 
  -5   1   8      102.52      104.07      1.64 o 
  -4   1   8       91.82       90.99      1.43 o 
  -3   1   8       43.29       48.55      1.03 o 
  -2   1   8       18.68       19.44      0.71 o 
  -1   1   8       90.26       94.60      1.41 o 
   0   1   8       61.43       64.36      1.60 o 
   1   1   8        0.71        0.02      0.54 o 
   2   1   8       20.91       19.68      0.73 o 
   3   1   8       58.71       59.42      1.51 o 
   4   1   8       86.68       82.65      1.88 o 
   5   1   8        6.84        7.18      1.43 o 
   6   1   8        3.48        1.73      1.56 o 
   7   1   8        3.09        4.72      1.86 o 
 -10   2   8       23.38       28.55      1.88 o 
  -9   2   8       16.08       15.68      1.60 o 
  -8   2   8       29.90       30.53      1.76 o 
  -7   2   8        8.49       10.24      1.67 o 
  -6   2   8       15.06       16.12      1.34 o 
  -5   2   8        6.29        7.25      1.24 o 
  -4   2   8      158.96      152.18      1.80 o 
  -3   2   8       75.68       77.70      1.31 o 
  -2   2   8       51.12       49.19      0.92 o 
  -1   2   8       41.63       41.56      1.35 o 
   0   2   8       21.72       23.40      0.91 o 
   1   2   8       33.26       33.53      1.04 o 
   2   2   8       27.72       27.36      1.00 o 
   3   2   8       22.41       20.83      1.31 o 
   4   2   8       68.21       66.92      2.10 o 
   5   2   8       73.63       72.86      2.62 o 
   6   2   8       12.23       18.57      1.94 o 
   7   2   8        1.78        3.20      2.10 o 
 -10   3   8        9.34        9.18      1.89 o 
  -9   3   8       61.57       58.99      2.05 o 
  -8   3   8       67.10       64.21      2.09 o 
  -7   3   8      150.36      135.74      2.24 o 
  -6   3   8       48.44       51.93      1.62 o 
  -5   3   8       29.06       29.97      1.20 o 
  -4   3   8      661.40      641.65      4.28 o 
  -3   3   8      102.96       99.93      1.43 o 
  -2   3   8      229.76      223.95      2.17 o 
  -1   3   8       21.90       21.12      0.97 o 
   0   3   8      190.52      191.94      2.15 o 
   1   3   8       77.13       84.22      1.43 o 
   2   3   8        6.40        8.09      1.00 o 
   3   3   8       73.65       70.93      1.90 o 
   4   3   8        9.56       12.20      1.30 o 
   5   3   8        0.70       -0.97      1.81 o 
   6   3   8       20.32       26.24      2.14 o 
 -10   4   8       22.74       23.40      2.55 o 
  -9   4   8       35.69       35.40      2.31 o 
  -8   4   8       51.64       50.15      1.72 o 
  -7   4   8       62.15       57.20      1.66 o 
  -6   4   8       97.97       95.60      2.01 o 
  -5   4   8       27.23       26.41      1.26 o 
  -4   4   8      465.90      459.91      3.55 o 
  -3   4   8       81.12       76.29      1.40 o 
  -2   4   8       85.56       80.26      1.13 o 
  -1   4   8       62.02       59.80      1.34 o 
   0   4   8      220.33      220.77      2.28 o 
   1   4   8      259.21      261.46      2.54 o 
   2   4   8       41.24       38.33      1.30 o 
   3   4   8       79.70       82.85      1.86 o 
   4   4   8       92.10       84.12      2.01 o 
   5   4   8       35.02       40.05      1.89 o 
   6   4   8       16.15       17.03      1.94 o 
 -10   5   8        0.56       -0.72      1.92 o 
  -9   5   8        0.39        1.06      1.45 o 
  -8   5   8       58.49       57.47      1.95 o 
  -7   5   8       34.92       33.11      1.59 o 
  -6   5   8       15.50       14.75      1.35 o 
  -5   5   8       17.94       19.90      1.25 o 
  -4   5   8       44.68       44.57      1.38 o 
  -3   5   8      116.69      112.67      1.79 o 
  -2   5   8       15.52       15.61      0.72 o 
  -1   5   8       64.00       59.24      1.26 o 
   0   5   8       37.11       35.67      1.18 o 
   1   5   8        7.87        9.92      1.02 o 
   2   5   8      161.67      153.66      2.16 o 
   3   5   8       26.50       27.19      1.37 o 
   4   5   8       55.41       53.22      2.19 o 
   5   5   8        3.63        0.13      1.63 o 
   6   5   8        1.78        4.63      1.91 o 
  -9   6   8        6.63        5.37      1.65 o 
  -8   6   8       36.90       41.26      1.89 o 
  -7   6   8       50.72       54.82      1.86 o 
  -6   6   8       84.88       82.01      1.96 o 
  -5   6   8       35.56       33.00      1.38 o 
  -4   6   8       86.40       85.00      1.62 o 
  -3   6   8      136.08      129.93      1.76 o 
  -2   6   8       45.35       42.42      1.00 o 
  -1   6   8        6.83        7.86      1.05 o 
   0   6   8       81.24       80.06      1.49 o 
   1   6   8      158.34      147.77      2.24 o 
   2   6   8        6.48        5.64      1.26 o 
   3   6   8       21.40       17.40      1.48 o 
   4   6   8      136.24      139.23      2.84 o 
   5   6   8        5.47        6.44      1.78 o 
   6   6   8        1.57        0.32      1.85 o 
  -9   7   8       29.44       26.84      1.88 o 
  -8   7   8       33.82       33.41      1.93 o 
  -7   7   8        3.92        2.39      1.65 o 
  -6   7   8       44.48       46.59      1.62 o 
  -5   7   8       38.60       36.49      1.45 o 
  -4   7   8      147.60      148.79      2.01 o 
  -3   7   8      182.99      169.42      2.06 o 
  -2   7   8       93.26       95.20      1.55 o 
  -1   7   8       65.88       64.00      1.47 o 
   0   7   8      114.48      111.53      1.87 o 
   1   7   8      145.25      138.19      2.23 o 
   2   7   8        8.32        5.27      1.24 o 
   3   7   8      189.68      184.30      2.97 o 
   4   7   8       41.91       47.81      2.10 o 
   5   7   8       39.26       46.46      2.13 o 
  -9   8   8        0.97        1.52      1.76 o 
  -8   8   8       10.32       13.87      1.95 o 
  -7   8   8        0.66        4.83      1.58 o 
  -6   8   8        9.30       10.50      1.67 o 
  -5   8   8       19.83       17.88      1.49 o 
  -4   8   8       53.69       50.48      1.62 o 
  -3   8   8        5.70        4.99      1.06 o 
  -2   8   8       92.10       86.69      1.71 o 
  -1   8   8       68.93       70.19      1.59 o 
   0   8   8        3.58        4.54      1.11 o 
   1   8   8       28.73       26.95      1.39 o 
   2   8   8       15.56       17.29      1.52 o 
   3   8   8        4.71        1.53      1.54 o 
   4   8   8        4.32        6.42      1.92 o 
   5   8   8       40.79       49.64      2.31 o 
  -8   9   8        2.35        0.47      1.70 o 
  -7   9   8       15.40       16.16      1.82 o 
  -6   9   8       22.04       22.32      1.58 o 
  -5   9   8        2.83        4.64      1.26 o 
  -4   9   8       48.95       45.00      1.62 o 
  -3   9   8       18.19       20.09      1.35 o 
  -2   9   8       67.33       67.46      1.61 o 
  -1   9   8       36.40       35.55      1.35 o 
   0   9   8        3.04        2.84      1.12 o 
   1   9   8       21.38       24.68      1.50 o 
   2   9   8        7.08        4.16      1.48 o 
   3   9   8       12.28       11.44      1.93 o 
   4   9   8       32.06       33.42      2.54 o 
  -8  10   8       15.68       18.93      2.15 o 
  -7  10   8        6.93       10.01      2.09 o 
  -6  10   8       25.07       26.15      1.70 o 
  -5  10   8        2.59        3.53      1.28 o 
  -4  10   8        3.45        3.48      1.28 o 
  -3  10   8       35.75       36.22      1.52 o 
  -2  10   8       10.65        8.07      1.21 o 
  -1  10   8       18.79       21.18      1.16 o 
   0  10   8        2.83        0.85      1.19 o 
   1  10   8        6.42        3.88      1.55 o 
   2  10   8       11.72       13.49      1.67 o 
   3  10   8        8.75        7.48      2.04 o 
   4  10   8       41.50       37.40      2.34 o 
  -7  11   8        6.55        4.61      1.89 o 
  -6  11   8       14.43       15.99      1.64 o 
  -5  11   8        8.77        8.29      2.27 o 
  -4  11   8       21.74       25.46      1.58 o 
  -3  11   8       22.26       17.44      1.64 o 
  -2  11   8        8.61        7.34      1.56 o 
  -1  11   8       46.71       44.11      1.67 o 
   0  11   8       22.77       23.53      1.60 o 
   1  11   8        3.10        4.34      1.46 o 
   2  11   8       74.47       76.61      2.26 o 
   3  11   8       11.51       14.49      2.16 o 
  -6  12   8        0.82        0.49      2.39 o 
  -5  12   8        1.29        6.60      1.93 o 
  -4  12   8       14.85       19.45      2.30 o 
  -3  12   8        2.65        4.48      1.46 o 
  -2  12   8       45.98       46.52      1.90 o 
  -1  12   8       12.35        8.82      1.98 o 
   0  12   8        1.99        3.37      1.67 o 
   1  12   8        5.56        1.58      1.75 o 
   2  12   8        7.18        8.60      1.80 o 
  -4  13   8       41.32       41.48      2.20 o 
  -3  13   8       16.09       15.38      1.90 o 
  -2  13   8        0.80       -0.88      1.54 o 
  -1  13   8       13.91       12.48      1.66 o 
   0  13   8       28.96       30.63      2.15 o 
   1  13   8        6.93        7.89      2.10 o 
 -10   0   9       85.71       83.46      3.97 o 
  -9   0   9        6.81        6.44      2.34 o 
  -8   0   9        0.14       -0.98      2.09 o 
  -7   0   9        0.01       -1.83      1.83 o 
  -6   0   9       21.47       21.42      1.90 o 
  -5   0   9        1.45        1.12      1.42 o 
  -4   0   9       11.61       13.10      1.47 o 
  -3   0   9       52.89       56.73      1.80 o 
  -2   0   9       29.60       34.20      1.27 o 
  -1   0   9        0.05        1.75      0.75 o 
   0   0   9        7.59        8.93      2.13 o 
   1   0   9        0.89        0.31      1.54 o 
   2   0   9       14.90       15.88      2.13 o 
   3   0   9       16.14       12.32      2.01 o 
   4   0   9        2.14        1.00      2.01 o 
   5   0   9        0.00       -1.17      2.49 o 
   6   0   9        9.64        6.56      2.65 o 
 -10   1   9        1.14        1.14      1.71 o 
  -9   1   9       16.90       16.50      1.88 o 
  -8   1   9       24.51       28.16      1.64 o 
  -7   1   9        0.73        0.78      1.28 o 
  -6   1   9       18.36       18.90      1.36 o 
  -5   1   9       20.23       19.00      1.17 o 
  -4   1   9       54.62       49.71      1.29 o 
  -3   1   9       41.00       44.01      1.24 o 
  -2   1   9       35.27       37.64      0.83 o 
  -1   1   9       13.66       15.48      0.94 o 
   0   1   9       28.96       22.69      0.94 o 
   1   1   9        3.95        3.78      1.20 o 
   2   1   9       16.52       15.89      1.46 o 
   3   1   9      172.13      163.76      2.76 o 
   4   1   9       11.98       12.14      1.66 o 
   5   1   9       15.28       19.58      2.05 o 
   6   1   9        3.43        5.89      2.03 o 
 -10   2   9        9.28       12.86      1.86 o 
  -9   2   9       25.28       30.97      1.93 o 
  -8   2   9        8.57       10.53      1.55 o 
  -7   2   9        6.03        4.92      1.26 o 
  -6   2   9        0.39        1.49      1.14 o 
  -5   2   9        4.78        3.27      1.04 o 
  -4   2   9       51.96       45.82      1.30 o 
  -3   2   9       28.87       29.65      1.19 o 
  -2   2   9       27.68       29.47      1.43 o 
  -1   2   9       17.97       19.12      1.24 o 
   0   2   9       86.76       82.76      1.58 o 
   1   2   9       22.01       21.15      1.14 o 
   2   2   9       72.29       70.28      1.68 o 
   3   2   9      232.03      231.42      2.95 o 
   4   2   9      136.13      128.19      2.46 o 
   5   2   9        5.61        8.63      1.58 o 
   6   2   9        0.69       -1.03      2.31 o 
 -10   3   9        6.69        4.86      2.53 o 
  -9   3   9        4.25        6.63      1.65 o 
  -8   3   9       18.73       24.26      1.81 o 
  -7   3   9       14.30       19.82      1.73 o 
  -6   3   9       48.97       45.14      1.58 o 
  -5   3   9       23.95       19.83      1.39 o 
  -4   3   9       25.64       24.68      1.17 o 
  -3   3   9        6.23        8.17      0.97 o 
  -2   3   9       27.19       31.31      1.27 o 
  -1   3   9       67.22       63.47      1.46 o 
   0   3   9       28.23       29.45      1.25 o 
   1   3   9        3.14        4.03      1.02 o 
   2   3   9        1.78        0.42      1.52 o 
   3   3   9        8.91        7.87      1.30 o 
   4   3   9       38.10       40.15      2.05 o 
   5   3   9       22.38       18.40      1.68 o 
  -9   4   9       13.04       11.21      2.10 o 
  -8   4   9        3.17        0.57      1.59 o 
  -7   4   9       15.31       14.56      1.47 o 
  -6   4   9       31.70       31.70      1.48 o 
  -5   4   9       36.48       35.66      1.37 o 
  -4   4   9       97.53       89.43      1.70 o 
  -3   4   9       24.34       24.39      1.27 o 
  -2   4   9       10.10       11.86      1.27 o 
  -1   4   9       22.63       24.84      1.70 o 
   0   4   9       38.40       38.01      1.37 o 
   1   4   9      187.29      187.04      2.48 o 
   2   4   9        0.87        1.19      1.22 o 
   3   4   9       25.80       27.23      1.50 o 
   4   4   9       14.37       17.62      1.71 o 
   5   4   9        0.09       -0.74      1.65 o 
  -9   5   9       30.94       34.26      2.46 o 
  -8   5   9       48.87       46.22      2.43 o 
  -7   5   9       39.13       42.24      2.03 o 
  -6   5   9       29.15       30.91      1.74 o 
  -5   5   9       19.20       18.73      1.36 o 
  -4   5   9      129.56      120.73      2.15 o 
  -3   5   9       25.37       28.00      1.31 o 
  -2   5   9        4.03        6.43      1.14 o 
  -1   5   9       60.31       59.01      1.45 o 
   0   5   9       55.14       53.18      1.49 o 
   1   5   9      120.15      116.28      2.10 o 
   2   5   9        3.85        3.17      1.29 o 
   3   5   9      117.56      119.59      2.33 o 
   4   5   9       37.06       44.07      1.97 o 
   5   5   9       16.56       16.65      1.85 o 
  -9   6   9       32.73       44.40      2.83 o 
  -8   6   9       17.21       19.19      1.91 o 
  -7   6   9        8.81        8.80      1.88 o 
  -6   6   9        1.97        3.33      1.49 o 
  -5   6   9       58.06       60.58      1.81 o 
  -4   6   9      254.82      236.34      2.96 o 
  -3   6   9       50.27       50.67      1.49 o 
  -2   6   9       19.02       21.03      1.28 o 
  -1   6   9      104.70       91.56      1.93 o 
   0   6   9       59.65       54.63      1.63 o 
   1   6   9      219.77      208.50      2.86 o 
   2   6   9       12.28       12.69      1.59 o 
   3   6   9       35.00       33.57      1.82 o 
   4   6   9        9.45        9.82      1.82 o 
   5   6   9       24.91       27.21      2.07 o 
  -8   7   9       14.00       18.81      2.09 o 
  -7   7   9        9.45       10.02      1.82 o 
  -6   7   9       44.31       47.66      2.03 o 
  -5   7   9       46.43       42.45      1.64 o 
  -4   7   9       45.79       46.22      1.67 o 
  -3   7   9        9.68        8.17      1.21 o 
  -2   7   9        3.94        5.18      1.24 o 
  -1   7   9       50.35       51.09      1.63 o 
   0   7   9       22.32       24.57      1.38 o 
   1   7   9       14.48       12.95      1.65 o 
   2   7   9        8.09        8.34      1.45 o 
   3   7   9        1.42        1.92      1.70 o 
   4   7   9       34.96       31.56      2.10 o 
  -8   8   9       17.30       21.72      1.90 o 
  -7   8   9        4.74        4.94      1.67 o 
  -6   8   9       20.34       21.46      1.91 o 
  -5   8   9        4.74        6.04      1.73 o 
  -4   8   9       55.62       53.62      1.88 o 
  -3   8   9       58.91       52.52      1.79 o 
  -2   8   9       79.00       76.46      2.03 o 
  -1   8   9       17.99       15.82      1.61 o 
   0   8   9       36.47       37.28      1.52 o 
   1   8   9       11.32       10.21      1.48 o 
   2   8   9        2.59        1.06      1.79 o 
   3   8   9      132.76      139.87      3.01 o 
   4   8   9        3.88        3.35      2.52 o 
  -7   9   9        1.17        0.41      2.00 o 
  -6   9   9       17.93       20.09      1.81 o 
  -5   9   9        3.59       -1.64      1.64 o 
  -4   9   9       19.12       20.52      1.63 o 
  -3   9   9       56.74       55.45      2.09 o 
  -2   9   9       25.38       28.65      1.44 o 
  -1   9   9       12.44       13.90      1.46 o 
   0   9   9       37.86       41.01      1.84 o 
   1   9   9        5.95        4.30      1.47 o 
   2   9   9        9.64        9.26      1.67 o 
   3   9   9       44.24       42.31      2.73 o 
  -7  10   9        0.13        1.73      1.92 o 
  -6  10   9        8.61        8.67      1.87 o 
  -5  10   9        2.37        2.79      1.62 o 
  -4  10   9        5.12        2.91      1.46 o 
  -3  10   9        6.65        7.43      1.59 o 
  -2  10   9        2.46        1.77      1.37 o 
  -1  10   9        5.23        5.32      1.64 o 
   0  10   9       16.10       15.43      1.86 o 
   1  10   9        2.92        2.79      1.84 o 
   2  10   9        1.70        3.31      1.91 o 
  -6  11   9        4.14        2.15      1.94 o 
  -5  11   9       10.44        6.27      2.45 o 
  -4  11   9        8.22        4.58      1.86 o 
  -3  11   9        1.58        2.92      1.65 o 
  -2  11   9       19.27       21.83      1.63 o 
  -1  11   9       15.54       19.14      2.11 o 
   0  11   9       19.88       21.52      2.38 o 
   1  11   9        2.65        2.09      1.84 o 
  -4  12   9       21.45       22.94      2.00 o 
  -3  12   9       16.55       20.42      2.41 o 
  -2  12   9        4.02        5.68      1.73 o 
  -1  12   9       51.75       50.94      2.44 o 
   0  12   9       12.79       13.73      2.25 o 
  -9   0  10       12.27       15.21      3.19 o 
  -8   0  10        1.86        1.25      2.65 o 
  -7   0  10       44.41       43.25      2.78 o 
  -6   0  10       10.56        7.94      2.18 o 
  -5   0  10       20.73       19.74      1.91 o 
  -4   0  10        5.57        6.64      2.00 o 
  -3   0  10        2.51        3.01      1.76 o 
  -2   0  10       24.47       22.21      2.03 o 
  -1   0  10        1.27        0.28      1.79 o 
   0   0  10       47.12       51.95      2.21 o 
   1   0  10        7.69        9.27      1.68 o 
   2   0  10       43.27       41.60      3.06 o 
   3   0  10      415.88      415.89      5.84 o 
   4   0  10       70.60       69.23      3.14 o 
  -9   1  10        3.82        2.74      1.76 o 
  -8   1  10       15.51       12.78      1.88 o 
  -7   1  10       19.41       18.08      1.64 o 
  -6   1  10       21.59       27.18      1.56 o 
  -5   1  10        1.47        2.22      1.21 o 
  -4   1  10       42.18       43.30      1.78 o 
  -3   1  10       25.99       27.38      1.78 o 
  -2   1  10       35.97       37.85      1.57 o 
  -1   1  10        3.49        3.55      0.95 o 
   0   1  10       27.54       28.06      1.36 o 
   1   1  10        2.88        0.38      1.21 o 
   2   1  10       25.41       26.85      1.57 o 
   3   1  10       38.39       32.99      1.88 o 
   4   1  10       10.30        8.46      1.86 o 
  -9   2  10       42.07       40.35      2.11 o 
  -8   2  10       46.87       38.36      1.87 o 
  -7   2  10       24.65       28.25      1.79 o 
  -6   2  10        5.12       10.10      1.48 o 
  -5   2  10      134.23      130.38      2.25 o 
  -4   2  10       39.74       42.99      1.80 o 
  -3   2  10       56.81       56.28      1.75 o 
  -2   2  10       13.45       14.42      1.84 o 
  -1   2  10       55.37       55.82      1.66 o 
   0   2  10       36.48       37.64      1.45 o 
   1   2  10       28.74       31.51      1.55 o 
   2   2  10       56.45       61.76      1.96 o 
   3   2  10       13.93       13.57      1.67 o 
   4   2  10       15.61       17.15      2.07 o 
  -9   3  10       11.36       11.46      2.04 o 
  -8   3  10       12.48        7.29      1.85 o 
  -7   3  10       79.37       82.86      2.31 o 
  -6   3  10        4.90        5.44      1.45 o 
  -5   3  10        5.88        2.22      1.25 o 
  -4   3  10      112.01      112.71      2.28 o 
  -3   3  10       19.51       17.66      1.35 o 
  -2   3  10       12.77       10.23      1.61 o 
  -1   3  10       47.73       49.19      2.07 o 
   0   3  10       84.57       79.12      1.77 o 
   1   3  10       64.02       65.44      1.84 o 
   2   3  10       36.91       36.92      1.59 o 
   3   3  10       51.14       52.16      1.72 o 
   4   3  10        5.78        6.56      1.76 o 
  -9   4  10       43.40       44.48      2.87 o 
  -8   4  10        9.99        8.31      1.99 o 
  -7   4  10       13.47       18.78      2.54 o 
  -6   4  10        7.11        6.69      1.91 o 
  -5   4  10      161.71      148.70      2.53 o 
  -4   4  10       65.99       66.01      1.87 o 
  -3   4  10       21.47       22.51      1.38 o 
  -2   4  10       21.92       23.34      1.66 o 
  -1   4  10       31.95       31.61      1.60 o 
   0   4  10       69.06       70.41      1.87 o 
   1   4  10       80.58       74.58      1.95 o 
   2   4  10       14.92        9.69      1.68 o 
   3   4  10       78.36       77.03      2.04 o 
   4   4  10        8.01        7.29      1.94 o 
  -8   5  10        7.26       10.39      2.06 o 
  -7   5  10       31.50       31.68      1.99 o 
  -6   5  10       20.37       17.42      1.87 o 
  -5   5  10      103.38       95.26      2.55 o 
  -4   5  10       55.65       53.00      2.09 o 
  -3   5  10       40.61       38.75      1.81 o 
  -2   5  10        9.04        8.15      1.53 o 
  -1   5  10       56.53       56.18      1.92 o 
   0   5  10       80.73       80.00      2.03 o 
   1   5  10        7.62        6.65      1.75 o 
   2   5  10       12.55       12.81      2.33 o 
   3   5  10        0.68        0.52      1.81 o 
   4   5  10        5.89        8.92      1.74 o 
  -8   6  10        0.99        1.90      1.71 o 
  -7   6  10       10.00       12.71      1.89 o 
  -6   6  10       59.56       61.10      2.33 o 
  -5   6  10        3.51        1.94      1.74 o 
  -4   6  10      222.18      213.44      3.00 o 
  -3   6  10       17.87       22.28      1.65 o 
  -2   6  10       39.44       37.97      1.82 o 
  -1   6  10        7.54       12.66      1.81 o 
   0   6  10       68.70       64.00      2.06 o 
   1   6  10       27.64       27.70      1.72 o 
   2   6  10        6.81        9.57      2.20 o 
   3   6  10       55.12       48.29      2.06 o 
  -7   7  10       13.11       17.19      2.11 o 
  -6   7  10       19.70       21.38      2.27 o 
  -5   7  10       81.06       75.80      2.47 o 
  -4   7  10      119.15      115.36      2.47 o 
  -3   7  10       87.43       87.55      2.35 o 
  -2   7  10       23.96       24.37      1.73 o 
  -1   7  10       28.16       29.92      1.74 o 
   0   7  10       24.24       27.58      2.05 o 
   1   7  10       27.07       26.53      1.76 o 
   2   7  10      110.55      109.81      2.62 o 
   3   7  10       64.31       68.34      2.35 o 
  -7   8  10        8.48        7.96      2.14 o 
  -6   8  10        0.62       -1.90      1.90 o 
  -5   8  10       84.84       81.14      2.43 o 
  -4   8  10       50.42       51.20      2.16 o 
  -3   8  10        8.06        4.35      1.65 o 
  -2   8  10        1.95        2.61      1.50 o 
  -1   8  10       24.03       23.64      1.66 o 
   0   8  10        9.90        7.94      1.71 o 
   1   8  10        5.56        5.90      1.71 o 
   2   8  10       31.68       36.63      2.02 o 
  -6   9  10        0.49        0.50      2.04 o 
  -5   9  10        3.77        3.23      1.66 o 
  -4   9  10        3.14        3.60      1.97 o 
  -3   9  10        4.46        6.50      1.71 o 
  -2   9  10        5.21        2.94      1.77 o 
  -1   9  10        9.66       12.09      1.72 o 
   0   9  10       11.16        9.07      1.88 o 
   1   9  10       17.62       14.73      2.30 o 
  -5  10  10        4.40        0.69      1.89 o 
  -4  10  10        8.63        5.72      1.81 o 
  -3  10  10       14.68       16.81      2.33 o 
  -2  10  10        6.74        5.66      1.91 o 
  -1  10  10       17.67       18.71      2.35 o 
   0  10  10        3.84        0.23      1.68 o 
  -3  11  10       43.03       46.88      2.48 o 
  -2  11  10        8.04        6.45      2.62 o 
  -8   0  11        3.50        5.86      2.45 o 
  -7   0  11       10.46       11.43      2.37 o 
  -6   0  11        6.47        3.98      2.29 o 
  -5   0  11       39.20       37.04      2.88 o 
  -4   0  11        3.20        0.14      1.81 o 
  -3   0  11       37.11       42.39      2.34 o 
  -2   0  11       38.83       39.62      3.06 o 
  -1   0  11        2.77        1.34      2.45 o 
   0   0  11        0.31       -0.63      1.93 o 
   1   0  11        1.39        3.00      1.95 o 
   2   0  11       27.03       30.32      2.62 o 
   3   0  11       14.47       22.87      2.50 o 
  -8   1  11       40.77       39.66      2.12 o 
  -7   1  11       26.69       29.25      1.89 o 
  -6   1  11        9.96        8.74      1.64 o 
  -5   1  11       61.55       62.66      1.95 o 
  -4   1  11       13.48       15.57      1.55 o 
  -3   1  11       24.92       27.12      1.53 o 
  -2   1  11       12.60       11.81      1.86 o 
  -1   1  11       73.46       73.72      2.32 o 
   0   1  11       13.39       15.47      1.50 o 
   1   1  11        7.40       10.48      1.50 o 
   2   1  11      135.02      131.81      2.60 o 
   3   1  11       35.08       35.82      1.92 o 
  -8   2  11        1.15        1.22      1.73 o 
  -7   2  11        0.07        0.93      1.67 o 
  -6   2  11       10.65        9.98      1.93 o 
  -5   2  11        4.70        6.27      1.31 o 
  -4   2  11        8.03        8.22      1.81 o 
  -3   2  11        0.75        3.55      1.62 o 
  -2   2  11        5.07        1.84      2.02 o 
  -1   2  11       10.96        7.33      1.71 o 
   0   2  11       15.02       18.32      1.79 o 
   1   2  11       28.52       30.34      1.60 o 
   2   2  11        1.55        0.92      1.62 o 
   3   2  11      102.54      102.40      2.53 o 
  -8   3  11        5.12        4.71      1.73 o 
  -7   3  11        9.61        6.48      1.71 o 
  -6   3  11       30.23       29.91      2.75 o 
  -5   3  11        4.03        1.54      1.39 o 
  -4   3  11        6.13        8.22      1.43 o 
  -3   3  11        2.18       -0.36      1.76 o 
  -2   3  11       23.32       22.75      1.83 o 
  -1   3  11       15.72       11.27      1.72 o 
   0   3  11       23.13       26.15      1.60 o 
   1   3  11       16.74       20.03      1.66 o 
   2   3  11        9.78        5.76      1.71 o 
   3   3  11        9.55        5.31      1.70 o 
  -8   4  11       11.84       15.54      2.30 o 
  -7   4  11       38.18       33.04      2.30 o 
  -6   4  11       39.87       35.35      1.92 o 
  -5   4  11       50.76       55.28      1.98 o 
  -4   4  11       18.51       19.85      1.92 o 
  -3   4  11       23.92       27.16      1.97 o 
  -2   4  11       28.39       29.49      1.99 o 
  -1   4  11       57.24       60.94      2.14 o 
   0   4  11      117.80      116.29      2.42 o 
   1   4  11        2.86        1.83      1.95 o 
   2   4  11       19.89       20.67      1.88 o 
  -7   5  11        0.98        3.47      2.13 o 
  -6   5  11        5.18        4.92      1.94 o 
  -5   5  11       64.02       65.89      2.33 o 
  -4   5  11       33.81       33.99      1.84 o 
  -3   5  11       21.08       22.30      1.94 o 
  -2   5  11        4.22        4.13      1.46 o 
  -1   5  11       32.23       33.66      1.85 o 
   0   5  11       33.32       31.89      1.95 o 
   1   5  11        1.52        2.80      1.79 o 
   2   5  11       43.87       49.98      2.14 o 
  -7   6  11        5.21        4.77      2.08 o 
  -6   6  11       10.32        9.42      2.14 o 
  -5   6  11       39.31       32.44      1.98 o 
  -4   6  11        5.52        8.08      1.92 o 
  -3   6  11       26.25       23.23      2.07 o 
  -2   6  11       58.11       65.97      2.80 o 
  -1   6  11        0.25       -0.04      1.83 o 
   0   6  11       47.08       41.89      2.06 o 
   1   6  11       15.45       14.43      2.11 o 
  -6   7  11       29.78       27.96      2.48 o 
  -5   7  11       57.74       52.73      2.33 o 
  -4   7  11       21.74       24.72      1.89 o 
  -3   7  11       10.19        9.89      1.93 o 
  -2   7  11       27.74       29.04      2.44 o 
  -1   7  11       10.67       13.98      2.01 o 
   0   7  11        0.82        3.84      1.88 o 
   1   7  11        0.02        0.14      1.79 o 
  -5   8  11       12.41       13.78      1.98 o 
  -4   8  11       10.85        7.13      2.35 o 
  -3   8  11       14.22       13.85      1.98 o 
  -2   8  11        4.32        7.20      1.95 o 
  -1   8  11        2.52        6.37      1.84 o 
   0   8  11        0.95       -1.43      1.99 o 
  -3   9  11        4.82        5.07      2.19 o 
  -2   9  11       22.45       25.43      2.30 o 
  -7   0  12        0.06        2.13      4.63 o 
  -6   0  12        1.51        0.92      2.34 o 
  -5   0  12        0.12        0.06      2.21 o 
  -4   0  12        5.45        2.75      2.00 o 
  -3   0  12        7.64        6.42      2.73 o 
  -2   0  12       13.02       11.10      3.27 o 
  -1   0  12       10.91       10.02      2.80 o 
   0   0  12        1.38        2.87      2.69 o 
   1   0  12       25.03       28.36      2.84 o 
  -7   1  12        5.20        2.92      1.88 o 
  -6   1  12       29.85       28.81      2.11 o 
  -5   1  12        4.15        3.69      1.57 o 
  -4   1  12        4.32        3.46      1.93 o 
  -3   1  12        7.64       16.27      2.24 o 
  -2   1  12       32.39       33.68      2.41 o 
  -1   1  12       17.32       18.36      2.21 o 
   0   1  12        4.04        4.05      2.02 o 
   1   1  12       20.87       23.01      2.04 o 
  -6   2  12       17.09       15.89      2.37 o 
  -5   2  12       16.87       14.36      1.87 o 
  -4   2  12       34.54       39.43      2.27 o 
  -3   2  12        6.45        5.20      1.94 o 
  -2   2  12       30.88       30.46      2.27 o 
  -1   2  12       72.32       70.76      2.93 o 
   0   2  12       60.25       63.90      2.40 o 
   1   2  12        4.84        5.45      1.84 o 
  -6   3  12       23.07       27.55      2.09 o 
  -5   3  12       11.80       13.93      2.61 o 
  -4   3  12       30.29       34.11      2.25 o 
  -3   3  12        3.30        4.48      2.27 o 
  -2   3  12        1.07        0.64      1.69 o 
  -1   3  12        0.96        1.01      1.96 o 
   0   3  12       50.36       47.79      2.29 o 
  -6   4  12        0.77        0.28      2.62 o 
  -5   4  12       26.18       29.67      2.25 o 
  -4   4  12       14.90       12.88      1.94 o 
  -3   4  12        2.36        2.02      2.20 o 
  -2   4  12       25.85       24.55      2.25 o 
  -1   4  12        7.01        6.54      1.68 o 
   0   4  12       12.24        8.23      2.37 o 
  -5   5  12      110.46      105.42      3.21 o 
  -4   5  12       11.77       11.88      2.19 o 
  -3   5  12       15.75       18.48      2.07 o 
  -2   5  12       26.76       27.65      2.20 o 
  -1   5  12       27.57       26.19      2.26 o 
  -4   6  12       11.81       10.60      2.02 o 
  -3   6  12        3.30        3.36      1.95 o 
  -2   6  12        3.58        2.29      1.91 o 
                                                 
