# Supplementary material for: (4R)-3-Hy­droxy-7-isopropyl-4-methyl-5,6-di­hydro­benzo­furan-2(4H)-one
Source: Acta Crystallogr Sect E Struct Rep Online. 2014 Jun 25;70(Pt 7):o824. doi: 10.1107/S1600536814014524 (PMC4120547; doi:10.1107/S1600536814014524)
Supplement: Supplementary file 3 [file e-70-0o824-Isup3.cml]

<?xml version="1.0" encoding="UTF-8"?>
<cml convention="cmlDict:cmllite" xmlns="http://www.xml-cml.org/schema" xmlns:cmlDict="http://www.xml-cml.org/dictionary/cml/" xmlns:nameDict="http://www.xml-cml.org/dictionary/cml/name/">
  <molecule id="m1">
    <name dictRef="nameDict:unknown">(4R)-3-Hydroxy-7-isopropyl-4-methyl-5,6-dihydrobenzofuran-2(4H)-one</name>
    <atomArray>
      <atom id="a1" elementType="O">
        <label value="O" dictRef="cmlDict:locant"/>
      </atom>
      <atom id="a37" elementType="H"/>
      <atom id="a2" elementType="C"/>
      <atom id="a3" elementType="C"/>
      <atom id="a4" elementType="C"/>
      <atom id="a38" elementType="H"/>
      <atom id="a39" elementType="H"/>
      <atom id="a40" elementType="H"/>
      <atom id="a41" elementType="H"/>
      <atom id="a42" elementType="H"/>
      <atom id="a43" elementType="H"/>
      <atom id="a44" elementType="H"/>
      <atom id="a5" elementType="C">
        <label value="1" dictRef="cmlDict:locant"/>
        <label value="C" dictRef="cmlDict:locant"/>
      </atom>
      <atom id="a45" elementType="H"/>
      <atom id="a46" elementType="H"/>
      <atom id="a47" elementType="H"/>
      <atom id="a28" elementType="O" hydrogenCount="0">
        <label value="1" dictRef="cmlDict:locant"/>
      </atom>
      <atom id="a29" elementType="C" hydrogenCount="0">
        <label value="2" dictRef="cmlDict:locant"/>
      </atom>
      <atom id="a30" elementType="C" hydrogenCount="0">
        <label value="3" dictRef="cmlDict:locant"/>
      </atom>
      <atom id="a31" elementType="C" hydrogenCount="0">
        <label value="3a" dictRef="cmlDict:locant"/>
      </atom>
      <atom id="a32" elementType="C">
        <atomParity atomRefs4="a31 a48 a5 a33">-1</atomParity>
        <label value="4" dictRef="cmlDict:locant"/>
      </atom>
      <atom id="a33" elementType="C">
        <label value="5" dictRef="cmlDict:locant"/>
      </atom>
      <atom id="a34" elementType="C">
        <label value="6" dictRef="cmlDict:locant"/>
      </atom>
      <atom id="a35" elementType="C" hydrogenCount="0">
        <label value="7" dictRef="cmlDict:locant"/>
      </atom>
      <atom id="a36" elementType="C" hydrogenCount="0">
        <label value="7a" dictRef="cmlDict:locant"/>
      </atom>
      <atom id="a18" elementType="O" hydrogenCount="0">
        <label value="O" dictRef="cmlDict:locant"/>
      </atom>
      <atom id="a48" elementType="H"/>
      <atom id="a49" elementType="H"/>
      <atom id="a50" elementType="H"/>
      <atom id="a51" elementType="H"/>
      <atom id="a52" elementType="H"/>
    </atomArray>
    <bondArray>
      <bond id="a1_a37" atomRefs2="a1 a37" order="S"/>
      <bond id="a2_a3" atomRefs2="a2 a3" order="S"/>
      <bond id="a2_a4" atomRefs2="a2 a4" order="S"/>
      <bond id="a2_a38" atomRefs2="a2 a38" order="S"/>
      <bond id="a3_a39" atomRefs2="a3 a39" order="S"/>
      <bond id="a3_a40" atomRefs2="a3 a40" order="S"/>
      <bond id="a3_a41" atomRefs2="a3 a41" order="S"/>
      <bond id="a4_a42" atomRefs2="a4 a42" order="S"/>
      <bond id="a4_a43" atomRefs2="a4 a43" order="S"/>
      <bond id="a4_a44" atomRefs2="a4 a44" order="S"/>
      <bond id="a5_a45" atomRefs2="a5 a45" order="S"/>
      <bond id="a5_a46" atomRefs2="a5 a46" order="S"/>
      <bond id="a5_a47" atomRefs2="a5 a47" order="S"/>
      <bond id="a28_a29" atomRefs2="a28 a29" order="S"/>
      <bond id="a29_a30" atomRefs2="a29 a30" order="S"/>
      <bond id="a30_a31" atomRefs2="a30 a31" order="D"/>
      <bond id="a31_a36" atomRefs2="a31 a36" order="S"/>
      <bond id="a28_a36" atomRefs2="a28 a36" order="S"/>
      <bond id="a35_a34" atomRefs2="a35 a34" order="S"/>
      <bond id="a34_a33" atomRefs2="a34 a33" order="S"/>
      <bond id="a33_a32" atomRefs2="a33 a32" order="S"/>
      <bond id="a36_a35" atomRefs2="a36 a35" order="D"/>
      <bond id="a32_a31" atomRefs2="a32 a31" order="S"/>
      <bond id="a29_a18" atomRefs2="a29 a18" order="D"/>
      <bond id="a32_a48" atomRefs2="a32 a48" order="S"/>
      <bond id="a33_a49" atomRefs2="a33 a49" order="S"/>
      <bond id="a33_a50" atomRefs2="a33 a50" order="S"/>
      <bond id="a34_a51" atomRefs2="a34 a51" order="S"/>
      <bond id="a34_a52" atomRefs2="a34 a52" order="S"/>
      <bond id="a5_a32" atomRefs2="a5 a32" order="S"/>
      <bond id="a2_a35" atomRefs2="a2 a35" order="S"/>
      <bond id="a1_a30" atomRefs2="a1 a30" order="S"/>
    </bondArray>
  </molecule>
</cml>
